# Supplementary material for: ﻿Amphicercidus (Hemiptera, Aphidinae, Macrosiphini) species in China: two synonyms and two new records
Source: Zookeys. 2025 Jun 23;1243:29–49. doi: 10.3897/zookeys.1243.142124 (PMC12238989; doi:10.3897/zookeys.1243.142124)
Supplement: XML Treatment for Amphicercidus [file zookeys.1243.142124-treatment1.xml]

<!DOCTYPE tp:taxon-treatment
  PUBLIC "-//TaxonX//DTD Taxonomic Treatment Publishing DTD v0 20100105//EN" "tax-treatment-NSO.dtd">
<tp:taxon-treatment xmlns:tp="http://www.plazi.org/taxpub"><tp:treatment-meta><kwd-group><label>Taxon classification</label><kwd>
              <named-content content-type="kingdom">Animalia</named-content>
            </kwd></kwd-group><mixed-citation publication-type="journal"><person-group><name><surname>Xu</surname><given-names>Ying</given-names></name><name><surname>Chen</surname><given-names>Jing</given-names></name><name><surname>Kholmatov</surname><given-names>Bakhtiyor Rustamovich</given-names></name><name><surname>Jiang</surname><given-names>Li-Yun</given-names></name><name><surname>Qiao</surname><given-names>Ge-Xia</given-names></name></person-group><article-title>﻿<italic><tp:taxon-name><tp:taxon-name-part taxon-name-part-type="genus" reg="Amphicercidus">Amphicercidus</tp:taxon-name-part></tp:taxon-name></italic> (<tp:taxon-name><tp:taxon-name-part taxon-name-part-type="order">Hemiptera</tp:taxon-name-part></tp:taxon-name>, <tp:taxon-name><tp:taxon-name-part taxon-name-part-type="subfamily">Aphidinae</tp:taxon-name-part></tp:taxon-name>, <tp:taxon-name><tp:taxon-name-part taxon-name-part-type="tribe">Macrosiphini</tp:taxon-name-part></tp:taxon-name>) species in China: two synonyms and two new records</article-title><source>Zookeys</source><day>23</day><month>06</month><year>2025</year><volume>1243</volume><fpage>29</fpage><lpage>49</lpage><pub-id pub-id-type="doi">10.3897/zookeys.1243.142124</pub-id></mixed-citation></tp:treatment-meta><tp:nomenclature><label>﻿</label><tp:taxon-name>
            <object-id xmlns:xlink="http://www.w3.org/1999/xlink" content-type="arpha" xlink:type="simple">2E37C9D0-5830-5412-B3DD-0DD7F4BE1F61</object-id>
            <tp:taxon-name-part taxon-name-part-type="genus" reg="Amphicercidus">Amphicercidus</tp:taxon-name-part>
          </tp:taxon-name><tp:taxon-authority>Oestlund, 1923</tp:taxon-authority><tp:nomenclature-citation-list><tp:nomenclature-citation><tp:taxon-name>
                <tp:taxon-name-part taxon-name-part-type="genus" reg="Amphicercidus">Amphicercidus</tp:taxon-name-part>
              </tp:taxon-name><comment>Oestlund, 1923: 126.</comment></tp:nomenclature-citation></tp:nomenclature-citation-list></tp:nomenclature><tp:treatment-sec sec-type="type species" id="SECID0E6MAE"><title>Type species.</title><p><italic><tp:taxon-name><tp:taxon-name-part taxon-name-part-type="genus" reg="Aphis">Aphis</tp:taxon-name-part><tp:taxon-name-part taxon-name-part-type="species" reg="pulverulens">pulverulens</tp:taxon-name-part></tp:taxon-name></italic> Gillette, 1911 by original designation.</p></tp:treatment-sec><tp:treatment-sec sec-type="diagnosis" id="SECID0EQNAE"><title>Diagnosis.</title><p>Body elliptical and heavily covered with white wax powder in life; body dorsum smooth, abdominal tergites often with large and round marginal or spinal tubercles; setae of body dorsum and appendages long and pointed; head with undeveloped diverging antennal tubercles; median frontal tubercle flat or slightly swollen; antennal segment III with 3–49 secondary rhinaria in apterae and 2–152 secondary rhinaria in alatae; the second hind tarsal segment at least 1.50× of ultimate rostral segment; siphunculi as long stout cylinder, without flange, smooth or with fine transverse wrinkles; cauda broad, about as long as or slightly longer than its basal width.</p><p>The genus resembles <italic><tp:taxon-name><tp:taxon-name-part taxon-name-part-type="genus" reg="Macchiatiella">Macchiatiella</tp:taxon-name-part></tp:taxon-name></italic> Del Guercio, 1909 in antennal segment III with secondary rhinaria and broad cauda, but it can be distinguished by the following characteristics: (1) antennal tubercles undeveloped (in <italic><tp:taxon-name><tp:taxon-name-part taxon-name-part-type="genus" reg="Macchiatiella">Macchiatiella</tp:taxon-name-part></tp:taxon-name></italic>: antennal tubercles well developed); (2) body dorsum without sclerotized markings (in <italic><tp:taxon-name><tp:taxon-name-part taxon-name-part-type="genus" reg="Macchiatiella">Macchiatiella</tp:taxon-name-part></tp:taxon-name></italic>: body dorsum with sclerotized markings); (3) second hind tarsal segment at least 1.50× of ultimate rostral segment (in <italic><tp:taxon-name><tp:taxon-name-part taxon-name-part-type="genus" reg="Macchiatiella">Macchiatiella</tp:taxon-name-part></tp:taxon-name></italic>: second hind tarsal segment shorter than ultimate rostral segment); (4) siphunculi without flange (in <italic><tp:taxon-name><tp:taxon-name-part taxon-name-part-type="genus" reg="Macchiatiella">Macchiatiella</tp:taxon-name-part></tp:taxon-name></italic>: siphunculi with flange). The genus also resembles <italic><tp:taxon-name><tp:taxon-name-part taxon-name-part-type="genus" reg="Allocotaphis">Allocotaphis</tp:taxon-name-part></tp:taxon-name></italic> Börner, 1950 in having broad cauda, but it can be distinguished as follows: (1) abdominal tergites smooth, without sclerotized markings (in <italic><tp:taxon-name><tp:taxon-name-part taxon-name-part-type="genus" reg="Allocotaphis">Allocotaphis</tp:taxon-name-part></tp:taxon-name></italic>: abdominal tergites often with sclerotized markings); (2) setae of body dorsum and appendages long and pointed (in <italic><tp:taxon-name><tp:taxon-name-part taxon-name-part-type="genus" reg="Allocotaphis">Allocotaphis</tp:taxon-name-part></tp:taxon-name></italic>: setae of body dorsum and appendages short and pointed or capitate); (3) antennal segment III with numerous round secondary rhinaria in alatae (in <italic><tp:taxon-name><tp:taxon-name-part taxon-name-part-type="genus" reg="Allocotaphis">Allocotaphis</tp:taxon-name-part></tp:taxon-name></italic>: antennal segment III with protuberant secondary rhinaria); (4) second hind tarsal segment at least 1.50× of ultimate rostral segment (in <italic><tp:taxon-name><tp:taxon-name-part taxon-name-part-type="genus" reg="Allocotaphis">Allocotaphis</tp:taxon-name-part></tp:taxon-name></italic>: second hind tarsal segment shorter than ultimate rostral segment); (5) siphunculi without flange (in <italic><tp:taxon-name><tp:taxon-name-part taxon-name-part-type="genus" reg="Allocotaphis">Allocotaphis</tp:taxon-name-part></tp:taxon-name></italic>: siphunculi with developed flange). The genus also similar to <italic><tp:taxon-name><tp:taxon-name-part taxon-name-part-type="genus" reg="Anuraphis">Anuraphis</tp:taxon-name-part></tp:taxon-name></italic> Del Guercio, 1907 in having broad cauda, but it can be distinguished as follows: (1) most species feeding on <italic><tp:taxon-name><tp:taxon-name-part taxon-name-part-type="genus" reg="Lonicera">Lonicera</tp:taxon-name-part></tp:taxon-name></italic> (<tp:taxon-name><tp:taxon-name-part taxon-name-part-type="family">Caprifoliaceae</tp:taxon-name-part></tp:taxon-name>) (in <italic><tp:taxon-name><tp:taxon-name-part taxon-name-part-type="genus" reg="Anuraphis">Anuraphis</tp:taxon-name-part></tp:taxon-name></italic>: the species transfer between <italic><tp:taxon-name><tp:taxon-name-part taxon-name-part-type="genus" reg="Prunus">Prunus</tp:taxon-name-part></tp:taxon-name></italic> (<tp:taxon-name><tp:taxon-name-part taxon-name-part-type="family">Rosaceae</tp:taxon-name-part></tp:taxon-name>) and <tp:taxon-name><tp:taxon-name-part taxon-name-part-type="family">Asteraceae</tp:taxon-name-part></tp:taxon-name> or <tp:taxon-name><tp:taxon-name-part taxon-name-part-type="family">Apiaceae</tp:taxon-name-part></tp:taxon-name>); (2) body dorsum without sclerotized markings (in <italic><tp:taxon-name><tp:taxon-name-part taxon-name-part-type="genus" reg="Anuraphis">Anuraphis</tp:taxon-name-part></tp:taxon-name></italic>: body dorsum with sclerotized markings) (3) siphunculi long stout cylinder, smooth or with fine transverse wrinkles, without flange (in <italic><tp:taxon-name><tp:taxon-name-part taxon-name-part-type="genus" reg="Anuraphis">Anuraphis</tp:taxon-name-part></tp:taxon-name></italic>: siphunculi short cylinder and tapering, with close-set rows of minute fine spinules, with distinct flange); (4) second hind tarsal segment at least 1.50× of ultimate rostral segment (in <italic><tp:taxon-name><tp:taxon-name-part taxon-name-part-type="genus" reg="Anuraphis">Anuraphis</tp:taxon-name-part></tp:taxon-name></italic>: second hind tarsal segment shorter than ultimate rostral segment).</p></tp:treatment-sec><tp:treatment-sec sec-type="biology" id="SECID0EJSAE"><title>Biology.</title><p>Most species feed on the shoots and leaves of <italic><tp:taxon-name><tp:taxon-name-part taxon-name-part-type="genus" reg="Lonicera">Lonicera</tp:taxon-name-part></tp:taxon-name></italic> (<tp:taxon-name><tp:taxon-name-part taxon-name-part-type="family">Caprifoliaceae</tp:taxon-name-part></tp:taxon-name>), but <italic><tp:taxon-name><tp:taxon-name-part taxon-name-part-type="genus" reg="Amphicercidus">Amphicercidus</tp:taxon-name-part><tp:taxon-name-part taxon-name-part-type="species" reg="flocculosus">flocculosus</tp:taxon-name-part></tp:taxon-name></italic> (Gillette &amp; Palmer, 1929) and <italic><tp:taxon-name><tp:taxon-name-part taxon-name-part-type="genus" reg="Amphicercidus">Amphicercidus</tp:taxon-name-part><tp:taxon-name-part taxon-name-part-type="species" reg="pulverulens">pulverulens</tp:taxon-name-part></tp:taxon-name></italic> (Gillette, 1911) feed on <italic><tp:taxon-name><tp:taxon-name-part taxon-name-part-type="genus" reg="Symphoricarpus">Symphoricarpus</tp:taxon-name-part></tp:taxon-name></italic> (<tp:taxon-name><tp:taxon-name-part taxon-name-part-type="family">Caprifoliaceae</tp:taxon-name-part></tp:taxon-name>), and <italic><tp:taxon-name><tp:taxon-name-part taxon-name-part-type="genus" reg="Amphicercidus">Amphicercidus</tp:taxon-name-part><tp:taxon-name-part taxon-name-part-type="species" reg="laniger">laniger</tp:taxon-name-part></tp:taxon-name></italic> (Takahashi, 1927) feeds on the young stems of <italic><tp:taxon-name><tp:taxon-name-part taxon-name-part-type="genus" reg="Stauntonia">Stauntonia</tp:taxon-name-part></tp:taxon-name></italic> (<tp:taxon-name><tp:taxon-name-part taxon-name-part-type="family">Lardizabalaceae</tp:taxon-name-part></tp:taxon-name>) (<xref ref-type="bibr" rid="B1">Blackman and Eastop 2024</xref>).</p></tp:treatment-sec><tp:treatment-sec sec-type="distribution" id="SECID0EYUAE"><title>Distribution.</title><p>China, Japan, Korea, India, Central Asia, Russia, USA, Canada, Mexico (<xref ref-type="bibr" rid="B1">Blackman and Eastop 2024</xref>).</p></tp:treatment-sec><ref-list><ref id="B1"><mixed-citation xmlns:xlink="http://www.w3.org/1999/xlink" xlink:type="simple"><person-group><name name-style="western"><surname>Blackman</surname><given-names>RL</given-names></name><name name-style="western"><surname>Eastop</surname><given-names>VF</given-names></name></person-group> (<year>2024</year>) Aphids on the World’s Plants: An online identification and information guide. <ext-link xlink:href="http://www.aphidsonworldsplants" ext-link-type="uri" xlink:type="simple">http://www.aphidsonworldsplants</ext-link> [accessed 20 Nov 2024]</mixed-citation></ref></ref-list></tp:taxon-treatment>
