# Supplementary material for: ﻿Amphicercidus (Hemiptera, Aphidinae, Macrosiphini) species in China: two synonyms and two new records
Source: Zookeys. 2025 Jun 23;1243:29–49. doi: 10.3897/zookeys.1243.142124 (PMC12238989; doi:10.3897/zookeys.1243.142124)
Supplement: XML Treatment for Amphicercidus japonicus [file zookeys.1243.142124-treatment2.xml]

<!DOCTYPE tp:taxon-treatment
  PUBLIC "-//TaxonX//DTD Taxonomic Treatment Publishing DTD v0 20100105//EN" "tax-treatment-NSO.dtd">
<tp:taxon-treatment xmlns:tp="http://www.plazi.org/taxpub"><tp:treatment-meta><kwd-group><label>Taxon classification</label><kwd>
              <named-content content-type="kingdom">Animalia</named-content>
            </kwd></kwd-group><mixed-citation publication-type="journal"><person-group><name><surname>Xu</surname><given-names>Ying</given-names></name><name><surname>Chen</surname><given-names>Jing</given-names></name><name><surname>Kholmatov</surname><given-names>Bakhtiyor Rustamovich</given-names></name><name><surname>Jiang</surname><given-names>Li-Yun</given-names></name><name><surname>Qiao</surname><given-names>Ge-Xia</given-names></name></person-group><article-title>﻿<italic><tp:taxon-name><tp:taxon-name-part taxon-name-part-type="genus" reg="Amphicercidus">Amphicercidus</tp:taxon-name-part></tp:taxon-name></italic> (<tp:taxon-name><tp:taxon-name-part taxon-name-part-type="order">Hemiptera</tp:taxon-name-part></tp:taxon-name>, <tp:taxon-name><tp:taxon-name-part taxon-name-part-type="subfamily">Aphidinae</tp:taxon-name-part></tp:taxon-name>, <tp:taxon-name><tp:taxon-name-part taxon-name-part-type="tribe">Macrosiphini</tp:taxon-name-part></tp:taxon-name>) species in China: two synonyms and two new records</article-title><source>Zookeys</source><day>23</day><month>06</month><year>2025</year><volume>1243</volume><fpage>29</fpage><lpage>49</lpage><pub-id pub-id-type="doi">10.3897/zookeys.1243.142124</pub-id></mixed-citation></tp:treatment-meta><tp:nomenclature><label>﻿</label><tp:taxon-name>
            <object-id xmlns:xlink="http://www.w3.org/1999/xlink" content-type="arpha" xlink:type="simple">F549A924-713E-5B37-9313-969668CE2511</object-id>
            <tp:taxon-name-part taxon-name-part-type="genus" reg="Amphicercidus">Amphicercidus</tp:taxon-name-part>
            <tp:taxon-name-part taxon-name-part-type="species" reg="japonicus">japonicus</tp:taxon-name-part>
          </tp:taxon-name><tp:taxon-authority>(Hori, 1927)</tp:taxon-authority><xref ref-type="fig" rid="F1">Figs 1</xref><xref ref-type="fig" rid="F2">, 2</xref><xref ref-type="fig" rid="F3">, 3</xref><xref ref-type="fig" rid="F4">, 4</xref><xref ref-type="fig" rid="F5">, 5</xref><xref ref-type="fig" rid="F6">, 6</xref><xref ref-type="fig" rid="F14">, 14A–C</xref><xref ref-type="table" rid="T2">; Table 2</xref><tp:nomenclature-citation-list><tp:nomenclature-citation><tp:taxon-name>
                <tp:taxon-name-part taxon-name-part-type="genus" reg="Anuraphis">Anuraphis</tp:taxon-name-part>
                <tp:taxon-name-part taxon-name-part-type="species" reg="japonicus">japonicus</tp:taxon-name-part>
              </tp:taxon-name><comment>Hori, 1927: 193.</comment></tp:nomenclature-citation><tp:nomenclature-citation><tp:taxon-name>
                <tp:taxon-name-part taxon-name-part-type="genus" reg="Amphicercidus">Amphicercidus</tp:taxon-name-part>
                <tp:taxon-name-part taxon-name-part-type="species" reg="forsythiae">forsythiae</tp:taxon-name-part>
              </tp:taxon-name><comment>Zhang, Zhong &amp; Zhang, 1992: 196, syn. nov.</comment></tp:nomenclature-citation><tp:nomenclature-citation><tp:taxon-name>
                <tp:taxon-name-part taxon-name-part-type="genus" reg="Amphicercidus">Amphicercidus</tp:taxon-name-part>
                <tp:taxon-name-part taxon-name-part-type="species" reg="sinilonicericola">sinilonicericola</tp:taxon-name-part>
              </tp:taxon-name><comment>Zhang, 1980: 53, syn. nov.</comment></tp:nomenclature-citation></tp:nomenclature-citation-list></tp:nomenclature><tp:treatment-sec sec-type="Types examined" id="SECID0EMYAE"><title>Types examined.</title><p><bold><italic>Holotype</italic></bold> and <bold><italic>paratypes</italic></bold> of <italic><tp:taxon-name><tp:taxon-name-part taxon-name-part-type="genus" reg="Amphicercidus">Amphicercidus</tp:taxon-name-part><tp:taxon-name-part taxon-name-part-type="species" reg="forsythiae">forsythiae</tp:taxon-name-part></tp:taxon-name></italic> Zhang, Zhong &amp; Zhang, 1992: two apterous females and two alate viviparous females, <bold>China: Yunnan</bold> (Lijiang City), 24.V.1980, No. 7150-1-1, on <italic><tp:taxon-name><tp:taxon-name-part taxon-name-part-type="genus" reg="Lonicera">Lonicera</tp:taxon-name-part></tp:taxon-name></italic>, coll. T. S. Zhong and L. Y. Wang. <bold><italic>Holotype</italic></bold> and <bold><italic>paratypes</italic></bold> of <italic><tp:taxon-name><tp:taxon-name-part taxon-name-part-type="genus" reg="Amphicercidus">Amphicercidus</tp:taxon-name-part><tp:taxon-name-part taxon-name-part-type="species" reg="sinilonicericola">sinilonicericola</tp:taxon-name-part></tp:taxon-name></italic> Zhang, 1980: two apterous females and three alate viviparous females, <bold>China: Yunnan</bold> (Kunming City), 24.II.1960, No. 4108, on <italic><tp:taxon-name><tp:taxon-name-part taxon-name-part-type="genus" reg="Lonicera">Lonicera</tp:taxon-name-part></tp:taxon-name></italic>, coll. Y. F. Han.</p><table-wrap id="T2" position="float" orientation="portrait"><label>Table 2.</label><caption><p>Morphometric data on species of <italic><tp:taxon-name><tp:taxon-name-part taxon-name-part-type="genus" reg="Amphicercidus">Amphicercidus</tp:taxon-name-part></tp:taxon-name></italic> in China based on examined specimens. All measurements are in mm.</p></caption><table id="TID0EQ1BG" rules="all"><tbody><tr><th rowspan="2" colspan="2">Parts</th><th rowspan="1" colspan="2">
                    <italic>
                      <tp:taxon-name><tp:taxon-name-part taxon-name-part-type="genus" reg="Amphicercidus">Amphicercidus</tp:taxon-name-part><tp:taxon-name-part taxon-name-part-type="species" reg="japonicus">japonicus</tp:taxon-name-part></tp:taxon-name>
                    </italic>
                  </th><th rowspan="1" colspan="2"><italic><tp:taxon-name><tp:taxon-name-part taxon-name-part-type="genus" reg="Amphicercidus">Amphicercidus</tp:taxon-name-part><tp:taxon-name-part taxon-name-part-type="species" reg="japonicus">japonicus</tp:taxon-name-part></tp:taxon-name></italic> (<italic><tp:taxon-name><tp:taxon-name-part taxon-name-part-type="genus" reg="Amphicercidus">Amphicercidus</tp:taxon-name-part><tp:taxon-name-part taxon-name-part-type="species" reg="forsythiae">forsythiae</tp:taxon-name-part></tp:taxon-name></italic> Zhang, Zhong &amp; Zhang, 1992), syn. nov.</th><th rowspan="1" colspan="1"><italic><tp:taxon-name><tp:taxon-name-part taxon-name-part-type="genus" reg="Amphicercidus">Amphicercidus</tp:taxon-name-part><tp:taxon-name-part taxon-name-part-type="species" reg="japonicus">japonicus</tp:taxon-name-part></tp:taxon-name></italic> (<italic><tp:taxon-name><tp:taxon-name-part taxon-name-part-type="genus" reg="Amphicercidus">Amphicercidus</tp:taxon-name-part><tp:taxon-name-part taxon-name-part-type="species" reg="sinilonicericola">sinilonicericola</tp:taxon-name-part></tp:taxon-name></italic> Zhang, 1980), syn. nov.</th><th rowspan="1" colspan="1">
                    <italic>
                      <tp:taxon-name><tp:taxon-name-part taxon-name-part-type="genus" reg="Amphicercidus">Amphicercidus</tp:taxon-name-part><tp:taxon-name-part taxon-name-part-type="species" reg="pulverulens">pulverulens</tp:taxon-name-part></tp:taxon-name>
                    </italic>
                  </th><th rowspan="1" colspan="2">
                    <italic>
                      <tp:taxon-name><tp:taxon-name-part taxon-name-part-type="genus" reg="Amphicercidus">Amphicercidus</tp:taxon-name-part><tp:taxon-name-part taxon-name-part-type="species" reg="tuberculatus">tuberculatus</tp:taxon-name-part></tp:taxon-name>
                    </italic>
                  </th></tr><tr><th rowspan="1" colspan="1">Apterous viviparous females (<italic>n</italic> = 8)</th><th rowspan="1" colspan="1">Alate viviparous females (<italic>n</italic> = 2)</th><th rowspan="1" colspan="1">Apterous viviparous females (<italic>n</italic> = 2)</th><th rowspan="1" colspan="1">Alate viviparous females (<italic>n</italic> = 2)</th><th rowspan="1" colspan="1">Alate viviparous females (<italic>n</italic> = 3)</th><th rowspan="1" colspan="1">Alate viviparous females (<italic>n</italic> = 2)</th><th rowspan="1" colspan="1">Apterous viviparous females (<italic>n</italic> = 2)</th><th rowspan="1" colspan="1">Alate viviparous females (<italic>n</italic> = 2)</th></tr><tr><td rowspan="27" colspan="1">Length (mm)</td><td rowspan="1" colspan="1">Body length</td><td rowspan="1" colspan="1">2.06–3.51</td><td rowspan="1" colspan="1">2.92–3.02</td><td rowspan="1" colspan="1">2.87–3.23</td><td rowspan="1" colspan="1">2.38–2.61</td><td rowspan="1" colspan="1">2.66–3.36</td><td rowspan="1" colspan="1">2.81–3.01</td><td rowspan="1" colspan="1">2.61–3.39</td><td rowspan="1" colspan="1">2.81–3.17</td></tr><tr><td rowspan="1" colspan="1">Body width</td><td rowspan="1" colspan="1">0.89–1.81</td><td rowspan="1" colspan="1">1.24–1.32</td><td rowspan="1" colspan="1">1.62–1.80</td><td rowspan="1" colspan="1">1.06–1.10</td><td rowspan="1" colspan="1">1.23–1.51</td><td rowspan="1" colspan="1">1.12–1.14</td><td rowspan="1" colspan="1">1.42–1.78</td><td rowspan="1" colspan="1">1.24–1.30</td></tr><tr><td rowspan="1" colspan="1">Antennae</td><td rowspan="1" colspan="1">1.64–2.74</td><td rowspan="1" colspan="1">–</td><td rowspan="1" colspan="1">1.89–2.03</td><td rowspan="1" colspan="1">2.34–2.57</td><td rowspan="1" colspan="1">–</td><td rowspan="1" colspan="1">2.51–2.81</td><td rowspan="1" colspan="1">2.10–2.81</td><td rowspan="1" colspan="1">–</td></tr><tr><td rowspan="1" colspan="1">Ant. I</td><td rowspan="1" colspan="1">0.11–0.15</td><td rowspan="1" colspan="1">0.15–0.15</td><td rowspan="1" colspan="1">0.13–0.13</td><td rowspan="1" colspan="1">0.12–0.14</td><td rowspan="1" colspan="1">0.12</td><td rowspan="1" colspan="1">0.14–0.17</td><td rowspan="1" colspan="1">0.13–0.18</td><td rowspan="1" colspan="1">0.14–0.15</td></tr><tr><td rowspan="1" colspan="1">Ant. II</td><td rowspan="1" colspan="1">0.08–0.11</td><td rowspan="1" colspan="1">0.09–0.11</td><td rowspan="1" colspan="1">0.09–0.10</td><td rowspan="1" colspan="1">0.10</td><td rowspan="1" colspan="1">0.12</td><td rowspan="1" colspan="1">0.11–0.12</td><td rowspan="1" colspan="1">0.11–0.13</td><td rowspan="1" colspan="1">0.11</td></tr><tr><td rowspan="1" colspan="1">Ant. III</td><td rowspan="1" colspan="1">0.44–1.07</td><td rowspan="1" colspan="1">0.98–1.11</td><td rowspan="1" colspan="1">0.59–0.65</td><td rowspan="1" colspan="1">0.81–0.88</td><td rowspan="1" colspan="1">1.18</td><td rowspan="1" colspan="1">0.72–0.83</td><td rowspan="1" colspan="1">0.57–0.84</td><td rowspan="1" colspan="1">0.86</td></tr><tr><td rowspan="1" colspan="1">Ant. IV</td><td rowspan="1" colspan="1">0.26–0.54</td><td rowspan="1" colspan="1">0.50–0.51</td><td rowspan="1" colspan="1">0.31–0.36</td><td rowspan="1" colspan="1">0.40–0.43</td><td rowspan="1" colspan="1">–</td><td rowspan="1" colspan="1">0.44–0.50</td><td rowspan="1" colspan="1">0.35–0.50</td><td rowspan="1" colspan="1">0.44</td></tr><tr><td rowspan="1" colspan="1">Ant. V</td><td rowspan="1" colspan="1">0.26–0.43</td><td rowspan="1" colspan="1">0.50–0.51</td><td rowspan="1" colspan="1">0.27–0.30</td><td rowspan="1" colspan="1">0.33–0.38</td><td rowspan="1" colspan="1">–</td><td rowspan="1" colspan="1">0.41–0.48</td><td rowspan="1" colspan="1">0.31–0.39</td><td rowspan="1" colspan="1">0.36</td></tr><tr><td rowspan="1" colspan="1">Ant. VIb</td><td rowspan="1" colspan="1">0.14–0.16</td><td rowspan="1" colspan="1">0.13–0.13</td><td rowspan="1" colspan="1">0.15–0.15</td><td rowspan="1" colspan="1">0.16–0.17</td><td rowspan="1" colspan="1">–</td><td rowspan="1" colspan="1">0.17–0.19</td><td rowspan="1" colspan="1">0.15–0.17</td><td rowspan="1" colspan="1">0.16</td></tr><tr><td rowspan="1" colspan="1">
                    <abbrev xmlns:xlink="http://www.w3.org/1999/xlink" xlink:title="processus terminalis" id="ABBRID0EWHAG" xlink:type="simple">PT</abbrev>
                  </td><td rowspan="1" colspan="1">0.36–0.51</td><td rowspan="1" colspan="1">–</td><td rowspan="1" colspan="1">0.34–0.35</td><td rowspan="1" colspan="1">0.40–0.49</td><td rowspan="1" colspan="1">–</td><td rowspan="1" colspan="1">0.53–0.54</td><td rowspan="1" colspan="1">0.49–0.59</td><td rowspan="1" colspan="1">–</td></tr><tr><td rowspan="1" colspan="1">
                    <abbrev xmlns:xlink="http://www.w3.org/1999/xlink" xlink:title="ultimate rostral segment" id="ABBRID0EXIAG" xlink:type="simple">URS</abbrev>
                  </td><td rowspan="1" colspan="1">0.15–0.18</td><td rowspan="1" colspan="1">0.16–0.17</td><td rowspan="1" colspan="1">0.16–0.17</td><td rowspan="1" colspan="1">0.14–0.16</td><td rowspan="1" colspan="1">0.17–0.18</td><td rowspan="1" colspan="1">0.15–0.17</td><td rowspan="1" colspan="1">0.15–0.17</td><td rowspan="1" colspan="1">0.15–0.16</td></tr><tr><td rowspan="1" colspan="1">Hind femur</td><td rowspan="1" colspan="1">0.70–1.24</td><td rowspan="1" colspan="1">1.04–1.13</td><td rowspan="1" colspan="1">1.00–1.04</td><td rowspan="1" colspan="1">0.95–0.96</td><td rowspan="1" colspan="1">1.15–1.20</td><td rowspan="1" colspan="1">0.99–1.00</td><td rowspan="1" colspan="1">0.84–1.15</td><td rowspan="1" colspan="1">1.04</td></tr><tr><td rowspan="1" colspan="1">Hind tibia</td><td rowspan="1" colspan="1">1.14–1.88</td><td rowspan="1" colspan="1">1.85–1.93</td><td rowspan="1" colspan="1">1.55–1.65</td><td rowspan="1" colspan="1">1.58–1.64</td><td rowspan="1" colspan="1">1.94–2.10</td><td rowspan="1" colspan="1">1.55–1.66</td><td rowspan="1" colspan="1">1.42–1.93</td><td rowspan="1" colspan="1">1.82</td></tr><tr><td rowspan="1" colspan="1">
                    <abbrev xmlns:xlink="http://www.w3.org/1999/xlink" xlink:title="second hind tarsal segment" id="ABBRID0EQLAG" xlink:type="simple">2HT</abbrev>
                  </td><td rowspan="1" colspan="1">0.23–0.28</td><td rowspan="1" colspan="1">0.24–0.27</td><td rowspan="1" colspan="1">0.26–0.26</td><td rowspan="1" colspan="1">0.25</td><td rowspan="1" colspan="1">0.29–0.30</td><td rowspan="1" colspan="1">0.25–0.27</td><td rowspan="1" colspan="1">0.24–0.28</td><td rowspan="1" colspan="1">0.26–0.27</td></tr><tr><td rowspan="1" colspan="1">
                    <abbrev xmlns:xlink="http://www.w3.org/1999/xlink" xlink:title="siphunculus" id="ABBRID0ERMAG" xlink:type="simple">SIPH</abbrev>
                  </td><td rowspan="1" colspan="1">0.43–0.82</td><td rowspan="1" colspan="1">0.56–0.62</td><td rowspan="1" colspan="1">0.67–0.71</td><td rowspan="1" colspan="1">0.54–0.55</td><td rowspan="1" colspan="1">0.65–0.67</td><td rowspan="1" colspan="1">0.25–0.33</td><td rowspan="1" colspan="1">0.64–0.89</td><td rowspan="1" colspan="1">0.63</td></tr><tr><td rowspan="1" colspan="1">
                    <abbrev xmlns:xlink="http://www.w3.org/1999/xlink" xlink:title="basal width of siphunculus" id="ABBRID0ESNAG" xlink:type="simple">BW SIPH</abbrev>
                  </td><td rowspan="1" colspan="1">0.12–0.16</td><td rowspan="1" colspan="1">0.09–0.12</td><td rowspan="1" colspan="1">0.14–0.15</td><td rowspan="1" colspan="1">0.12–0.13</td><td rowspan="1" colspan="1">0.16</td><td rowspan="1" colspan="1">0.08–0.09</td><td rowspan="1" colspan="1">0.14–0.18</td><td rowspan="1" colspan="1">0.10–0.11</td></tr><tr><td rowspan="1" colspan="1">
                    <abbrev xmlns:xlink="http://www.w3.org/1999/xlink" xlink:title="mid-width of siphunculus" id="ABBRID0ETOAG" xlink:type="simple">MW SIPH</abbrev>
                  </td><td rowspan="1" colspan="1">0.10–0.12</td><td rowspan="1" colspan="1">0.08–0.09</td><td rowspan="1" colspan="1">0.10</td><td rowspan="1" colspan="1">0.08–0.09</td><td rowspan="1" colspan="1">0.13</td><td rowspan="1" colspan="1">0.07–0.08</td><td rowspan="1" colspan="1">0.13–0.14</td><td rowspan="1" colspan="1">0.09</td></tr><tr><td rowspan="1" colspan="1">
                    <abbrev xmlns:xlink="http://www.w3.org/1999/xlink" xlink:title="distal width of siphunculus" id="ABBRID0EUPAG" xlink:type="simple">DW SIPH</abbrev>
                  </td><td rowspan="1" colspan="1">0.08–0.09</td><td rowspan="1" colspan="1">0.08–0.09</td><td rowspan="1" colspan="1">0.09–0.10</td><td rowspan="1" colspan="1">0.08–0.09</td><td rowspan="1" colspan="1">0.11–0.12</td><td rowspan="1" colspan="1">0.06–0.07</td><td rowspan="1" colspan="1">0.09–0.09</td><td rowspan="1" colspan="1">0.09</td></tr><tr><td rowspan="1" colspan="1">Cauda</td><td rowspan="1" colspan="1">0.09–0.14</td><td rowspan="1" colspan="1">0.13–0.14</td><td rowspan="1" colspan="1">0.12</td><td rowspan="1" colspan="1">0.09–0.13</td><td rowspan="1" colspan="1">0.10–0.13</td><td rowspan="1" colspan="1">0.13</td><td rowspan="1" colspan="1">0.13–0.16</td><td rowspan="1" colspan="1">0.16</td></tr><tr><td rowspan="1" colspan="1">
                    <abbrev xmlns:xlink="http://www.w3.org/1999/xlink" xlink:title="basal width of cauda" id="ABBRID0ERRAG" xlink:type="simple">BW Cauda</abbrev>
                  </td><td rowspan="1" colspan="1">0.15–0.22</td><td rowspan="1" colspan="1">0.18</td><td rowspan="1" colspan="1">0.18</td><td rowspan="1" colspan="1">0.14–0.16</td><td rowspan="1" colspan="1">0.14–0.16</td><td rowspan="1" colspan="1">0.17</td><td rowspan="1" colspan="1">0.16–0.20</td><td rowspan="1" colspan="1">0.18</td></tr><tr><td rowspan="1" colspan="1">
                    <abbrev xmlns:xlink="http://www.w3.org/1999/xlink" xlink:title="basal diameter of antennal segment III" id="ABBRID0ESSAG" xlink:type="simple">Ant. III BD</abbrev>
                  </td><td rowspan="1" colspan="1">0.03–0.04</td><td rowspan="1" colspan="1">0.04</td><td rowspan="1" colspan="1">0.03–0.04</td><td rowspan="1" colspan="1">0.03–0.04</td><td rowspan="1" colspan="1">0.05–0.06</td><td rowspan="1" colspan="1">0.03–0.04</td><td rowspan="1" colspan="1">0.03–0.04</td><td rowspan="1" colspan="1">0.03</td></tr><tr><td rowspan="1" colspan="1">Hind tibia MW</td><td rowspan="1" colspan="1">0.04–0.06</td><td rowspan="1" colspan="1">0.04–0.05</td><td rowspan="1" colspan="1">0.06</td><td rowspan="1" colspan="1">0.04–0.10</td><td rowspan="1" colspan="1">–</td><td rowspan="1" colspan="1">0.05</td><td rowspan="1" colspan="1">0.05–0.06</td><td rowspan="1" colspan="1">0.05</td></tr><tr><td rowspan="1" colspan="1">Cephalic setae</td><td rowspan="1" colspan="1">0.05–0.07</td><td rowspan="1" colspan="1">0.05</td><td rowspan="1" colspan="1">0.06</td><td rowspan="1" colspan="1">0.05</td><td rowspan="1" colspan="1">0.05</td><td rowspan="1" colspan="1">0.04</td><td rowspan="1" colspan="1">0.08</td><td rowspan="1" colspan="1">0.08</td></tr><tr><td rowspan="1" colspan="1">Setae on Tergite I</td><td rowspan="1" colspan="1">0.04–0.07</td><td rowspan="1" colspan="1">0.04–0.06</td><td rowspan="1" colspan="1">0.05</td><td rowspan="1" colspan="1">0.03</td><td rowspan="1" colspan="1">0.05–0.08</td><td rowspan="1" colspan="1">0.04</td><td rowspan="1" colspan="1">0.06–0.08</td><td rowspan="1" colspan="1">0.07</td></tr><tr><td rowspan="1" colspan="1">Setae on Tergite VIII</td><td rowspan="1" colspan="1">0.06–0.08</td><td rowspan="1" colspan="1">0.06–0.07</td><td rowspan="1" colspan="1">0.06</td><td rowspan="1" colspan="1">0.06–0.07</td><td rowspan="1" colspan="1">–</td><td rowspan="1" colspan="1">0.05</td><td rowspan="1" colspan="1">0.09</td><td rowspan="1" colspan="1">0.09</td></tr><tr><td rowspan="1" colspan="1">Setae on Ant. III</td><td rowspan="1" colspan="1">0.03–0.06</td><td rowspan="1" colspan="1">–</td><td rowspan="1" colspan="1">0.05</td><td rowspan="1" colspan="1">0.04</td><td rowspan="1" colspan="1">0.04</td><td rowspan="1" colspan="1">0.03</td><td rowspan="1" colspan="1">0.06–0.09</td><td rowspan="1" colspan="1">0.07</td></tr><tr><td rowspan="1" colspan="1">Setae on Hind tibia</td><td rowspan="1" colspan="1">0.06–0.09</td><td rowspan="1" colspan="1">0.07</td><td rowspan="1" colspan="1">0.08–0.09</td><td rowspan="1" colspan="1">0.05–0.07</td><td rowspan="1" colspan="1">0.07–0.10</td><td rowspan="1" colspan="1">0.07</td><td rowspan="1" colspan="1">0.07–0.10</td><td rowspan="1" colspan="1">0.07–0.09</td></tr><tr><td rowspan="3" colspan="1">Number</td><td rowspan="1" colspan="1">Number of secondary rhinaria on Ant. III</td><td rowspan="1" colspan="1">3–39</td><td rowspan="1" colspan="1">101–103</td><td rowspan="1" colspan="1">4–6</td><td rowspan="1" colspan="1">90–112</td><td rowspan="1" colspan="1">120–123</td><td rowspan="1" colspan="1">43–46</td><td rowspan="1" colspan="1">3–17</td><td rowspan="1" colspan="1">58–59</td></tr><tr><td rowspan="1" colspan="1">Number of secondary rhinaria on Ant. IV</td><td rowspan="1" colspan="1">0</td><td rowspan="1" colspan="1">0</td><td rowspan="1" colspan="1">0</td><td rowspan="1" colspan="1">1–4</td><td rowspan="1" colspan="1">4</td><td rowspan="1" colspan="1">0–8</td><td rowspan="1" colspan="1">0</td><td rowspan="1" colspan="1">0</td></tr><tr><td rowspan="1" colspan="1">Number of secondary rhinaria on Ant. V</td><td rowspan="1" colspan="1">0</td><td rowspan="1" colspan="1">0</td><td rowspan="1" colspan="1">0</td><td rowspan="1" colspan="1">0</td><td rowspan="1" colspan="1">0</td><td rowspan="1" colspan="1">0–1</td><td rowspan="1" colspan="1">0</td><td rowspan="1" colspan="1">0</td></tr><tr><td rowspan="25" colspan="1">Ratio (times)</td><td rowspan="1" colspan="1">Body length / Body width</td><td rowspan="1" colspan="1">1.74–2.31</td><td rowspan="1" colspan="1">2.28–2.35</td><td rowspan="1" colspan="1">1.78–1.80</td><td rowspan="1" colspan="1">2.25–2.37</td><td rowspan="1" colspan="1">2.16–2.42</td><td rowspan="1" colspan="1">2.51–2.63</td><td rowspan="1" colspan="1">1.84–1.90</td><td rowspan="1" colspan="1">2.27–2.44</td></tr><tr><td rowspan="1" colspan="1">Whole antennae / Body</td><td rowspan="1" colspan="1">0.80–0.87</td><td rowspan="1" colspan="1">–</td><td rowspan="1" colspan="1">0.58–0.71</td><td rowspan="1" colspan="1">0.90–1.08</td><td rowspan="1" colspan="1">–</td><td rowspan="1" colspan="1">0.89–0.93</td><td rowspan="1" colspan="1">0.81–0.83</td><td rowspan="1" colspan="1">–</td></tr><tr><td rowspan="1" colspan="1">Hind femur / Ant. III</td><td rowspan="1" colspan="1">1.18–1.69</td><td rowspan="1" colspan="1">0.94–1.15</td><td rowspan="1" colspan="1">1.54–1.75</td><td rowspan="1" colspan="1">1.08–1.19</td><td rowspan="1" colspan="1">0.97–1.01</td><td rowspan="1" colspan="1">1.2</td><td rowspan="1" colspan="1">1.37–1.48</td><td rowspan="1" colspan="1">1.20–1.22</td></tr><tr><td rowspan="1" colspan="1">Hind tibia / Body</td><td rowspan="1" colspan="1">0.56–0.59</td><td rowspan="1" colspan="1">0.63–0.64</td><td rowspan="1" colspan="1">0.51–0.54</td><td rowspan="1" colspan="1">0.61–0.69</td><td rowspan="1" colspan="1">0.58–0.65</td><td rowspan="1" colspan="1">0.55</td><td rowspan="1" colspan="1">0.54–0.57</td><td rowspan="1" colspan="1">0.57–0.65</td></tr><tr><td rowspan="1" colspan="1">Ant. I / Ant. III</td><td rowspan="1" colspan="1">0.15–0.24</td><td rowspan="1" colspan="1">0.13–0.15</td><td rowspan="1" colspan="1">0.21–0.22</td><td rowspan="1" colspan="1">0.14–0.17</td><td rowspan="1" colspan="1">0.10</td><td rowspan="1" colspan="1">0.19–0.20</td><td rowspan="1" colspan="1">0.21–0.23</td><td rowspan="1" colspan="1">0.16–0.17</td></tr><tr><td rowspan="1" colspan="1">Ant. II / Ant. III</td><td rowspan="1" colspan="1">0.11–0.19</td><td rowspan="1" colspan="1">0.08–0.11</td><td rowspan="1" colspan="1">0.15–0.16</td><td rowspan="1" colspan="1">0.11–0.13</td><td rowspan="1" colspan="1">0.10</td><td rowspan="1" colspan="1">0.14</td><td rowspan="1" colspan="1">0.16–0.19</td><td rowspan="1" colspan="1">0.13</td></tr><tr><td rowspan="1" colspan="1">Ant. IV / Ant. III</td><td rowspan="1" colspan="1">0.45–0.61</td><td rowspan="1" colspan="1">0.45–0.52</td><td rowspan="1" colspan="1">0.52–0.56</td><td rowspan="1" colspan="1">0.49–0.50</td><td rowspan="1" colspan="1">–</td><td rowspan="1" colspan="1">0.60</td><td rowspan="1" colspan="1">0.59–0.63</td><td rowspan="1" colspan="1">0.51</td></tr><tr><td rowspan="1" colspan="1">Ant. V / Ant. III</td><td rowspan="1" colspan="1">0.42–0.59</td><td rowspan="1" colspan="1">0.34–0.40</td><td rowspan="1" colspan="1">0.45–0.46</td><td rowspan="1" colspan="1">0.41–0.44</td><td rowspan="1" colspan="1">–</td><td rowspan="1" colspan="1">0.57</td><td rowspan="1" colspan="1">0.47–0.55</td><td rowspan="1" colspan="1">0.42</td></tr><tr><td rowspan="1" colspan="1">Ant. VIb / Ant. III</td><td rowspan="1" colspan="1">0.17–0.33</td><td rowspan="1" colspan="1">0.14</td><td rowspan="1" colspan="1">0.24–0.26</td><td rowspan="1" colspan="1">0.19–0.20</td><td rowspan="1" colspan="1">–</td><td rowspan="1" colspan="1">0.23</td><td rowspan="1" colspan="1">0.20–0.27</td><td rowspan="1" colspan="1">0.18</td></tr><tr><td rowspan="1" colspan="1"><abbrev xmlns:xlink="http://www.w3.org/1999/xlink" xlink:title="processus terminalis" id="ABBRID0ERDBG" xlink:type="simple">PT</abbrev> / Ant. III</td><td rowspan="1" colspan="1">0.53–0.81</td><td rowspan="1" colspan="1">–</td><td rowspan="1" colspan="1">0.54–0.58</td><td rowspan="1" colspan="1">0.49–0.56</td><td rowspan="1" colspan="1">–</td><td rowspan="1" colspan="1">0.65</td><td rowspan="1" colspan="1">0.70–0.86</td><td rowspan="1" colspan="1">–</td></tr><tr><td rowspan="1" colspan="1"><abbrev xmlns:xlink="http://www.w3.org/1999/xlink" xlink:title="processus terminalis" id="ABBRID0ESEBG" xlink:type="simple">PT</abbrev> / Ant. VIb</td><td rowspan="1" colspan="1">2.29–3.28</td><td rowspan="1" colspan="1">–</td><td rowspan="1" colspan="1">2.25–2.26</td><td rowspan="1" colspan="1">2.44–2.90</td><td rowspan="1" colspan="1">–</td><td rowspan="1" colspan="1">2.87</td><td rowspan="1" colspan="1">3.21–3.43</td><td rowspan="1" colspan="1">–</td></tr><tr><td rowspan="1" colspan="1"><abbrev xmlns:xlink="http://www.w3.org/1999/xlink" xlink:title="ultimate rostral segment" id="ABBRID0ETFBG" xlink:type="simple">URS</abbrev> / <abbrev xmlns:xlink="http://www.w3.org/1999/xlink" xlink:title="basal width of ultimate rostral segment" id="ABBRID0EXFBG" xlink:type="simple">BW URS</abbrev></td><td rowspan="1" colspan="1">2.50–2.68</td><td rowspan="1" colspan="1">2.45–3.00</td><td rowspan="1" colspan="1">2.23–2.69</td><td rowspan="1" colspan="1">2.30–2.59</td><td rowspan="1" colspan="1">1.57–1.66</td><td rowspan="1" colspan="1">2.34–2.62</td><td rowspan="1" colspan="1">2.22–2.38</td><td rowspan="1" colspan="1">2.03–2.19</td></tr><tr><td rowspan="1" colspan="1"><abbrev xmlns:xlink="http://www.w3.org/1999/xlink" xlink:title="ultimate rostral segment" id="ABBRID0EXGBG" xlink:type="simple">URS</abbrev> / <abbrev xmlns:xlink="http://www.w3.org/1999/xlink" xlink:title="second hind tarsal segment" id="ABBRID0E2GBG" xlink:type="simple">2HT</abbrev></td><td rowspan="1" colspan="1">0.61–0.66</td><td rowspan="1" colspan="1">0.62–0.68</td><td rowspan="1" colspan="1">0.62–0.64</td><td rowspan="1" colspan="1">0.55–0.63</td><td rowspan="1" colspan="1">0.57–0.62</td><td rowspan="1" colspan="1">0.58–0.62</td><td rowspan="1" colspan="1">0.61–0.63</td><td rowspan="1" colspan="1">0.57–0.60</td></tr><tr><td rowspan="1" colspan="1">Cauda / <abbrev xmlns:xlink="http://www.w3.org/1999/xlink" xlink:title="basal width of cauda" id="ABBRID0E2HBG" xlink:type="simple">BW Cauda</abbrev></td><td rowspan="1" colspan="1">0.58–0.69</td><td rowspan="1" colspan="1">0.73–0.77</td><td rowspan="1" colspan="1">0.67</td><td rowspan="1" colspan="1">0.63–0.80</td><td rowspan="1" colspan="1">0.68–0.83</td><td rowspan="1" colspan="1">0.78</td><td rowspan="1" colspan="1">0.78–0.80</td><td rowspan="1" colspan="1">0.86–0.89</td></tr><tr><td rowspan="1" colspan="1">Cephalic setae / <abbrev xmlns:xlink="http://www.w3.org/1999/xlink" xlink:title="basal diameter of antennal segment III" id="ABBRID0E2IBG" xlink:type="simple">Ant. III BD</abbrev></td><td rowspan="1" colspan="1">1.36–2.14</td><td rowspan="1" colspan="1">1.28</td><td rowspan="1" colspan="1">1.59–1.97</td><td rowspan="1" colspan="1">1.37</td><td rowspan="1" colspan="1">0.90</td><td rowspan="1" colspan="1">1.22</td><td rowspan="1" colspan="1">2.11–2.70</td><td rowspan="1" colspan="1">2.52–2.55</td></tr><tr><td rowspan="1" colspan="1">Setae on Tergite I / <abbrev xmlns:xlink="http://www.w3.org/1999/xlink" xlink:title="basal diameter of antennal segment III" id="ABBRID0E2JBG" xlink:type="simple">Ant. III BD</abbrev></td><td rowspan="1" colspan="1">1.25–2.10</td><td rowspan="1" colspan="1">1.13–1.57</td><td rowspan="1" colspan="1">1.30–1.30</td><td rowspan="1" colspan="1">0.94</td><td rowspan="1" colspan="1">0.92–1.45</td><td rowspan="1" colspan="1">1.16</td><td rowspan="1" colspan="1">2.03–2.18</td><td rowspan="1" colspan="1">2.12–2.15</td></tr><tr><td rowspan="1" colspan="1">Setae on Tergite VIII / <abbrev xmlns:xlink="http://www.w3.org/1999/xlink" xlink:title="basal diameter of antennal segment III" id="ABBRID0E2KBG" xlink:type="simple">Ant. III BD</abbrev></td><td rowspan="1" colspan="1">2.05–2.62</td><td rowspan="1" colspan="1">1.44–2.03</td><td rowspan="1" colspan="1">1.57</td><td rowspan="1" colspan="1">1.88–1.94</td><td rowspan="1" colspan="1">–</td><td rowspan="1" colspan="1">1.13</td><td rowspan="1" colspan="1">2.32–2.90</td><td rowspan="1" colspan="1">2.73–2.82</td></tr><tr><td rowspan="1" colspan="1">Setae on ANT. III / ANT. III BD</td><td rowspan="1" colspan="1">0.96–1.76</td><td rowspan="1" colspan="1">–</td><td rowspan="1" colspan="1">1.38–1.45</td><td rowspan="1" colspan="1">1.00–1.03</td><td rowspan="1" colspan="1">0.74–0.77</td><td rowspan="1" colspan="1">0.80</td><td rowspan="1" colspan="1">2.07–2.29</td><td rowspan="1" colspan="1">2.09–2.12</td></tr><tr><td rowspan="1" colspan="1">Setae on hind tibia / Hind tibia MW</td><td rowspan="1" colspan="1">1.11–1.70</td><td rowspan="1" colspan="1">1.48–1.55</td><td rowspan="1" colspan="1">1.32–1.52</td><td rowspan="1" colspan="1">0.52–1.66</td><td rowspan="1" colspan="1">0.96–1.44</td><td rowspan="1" colspan="1">1.50</td><td rowspan="1" colspan="1">1.17–2.00</td><td rowspan="1" colspan="1">1.58–2.00</td></tr><tr><td rowspan="1" colspan="1"><abbrev xmlns:xlink="http://www.w3.org/1999/xlink" xlink:title="siphunculus" id="ABBRID0ETNBG" xlink:type="simple">SIPH</abbrev> / Body</td><td rowspan="1" colspan="1">0.21–0.24</td><td rowspan="1" colspan="1">0.19–0.20</td><td rowspan="1" colspan="1">0.22–0.23</td><td rowspan="1" colspan="1">0.21–0.23</td><td rowspan="1" colspan="1">0.19–0.21</td><td rowspan="1" colspan="1">0.09–0.11</td><td rowspan="1" colspan="1">0.25–0.26</td><td rowspan="1" colspan="1">0.20–0.22</td></tr><tr><td rowspan="1" colspan="1"><abbrev xmlns:xlink="http://www.w3.org/1999/xlink" xlink:title="siphunculus" id="ABBRID0EUOBG" xlink:type="simple">SIPH</abbrev> / Cauda</td><td rowspan="1" colspan="1">5.22–6.21</td><td rowspan="1" colspan="1">4.03–4.78</td><td rowspan="1" colspan="1">–</td><td rowspan="1" colspan="1">4.30–6.30</td><td rowspan="1" colspan="1">5.17–6.21</td><td rowspan="1" colspan="1">1.97</td><td rowspan="1" colspan="1">5.13–5.45</td><td rowspan="1" colspan="1">3.97–3.99</td></tr><tr><td rowspan="1" colspan="1"><abbrev xmlns:xlink="http://www.w3.org/1999/xlink" xlink:title="siphunculus" id="ABBRID0EVPBG" xlink:type="simple">SIPH</abbrev> / Ant. III</td><td rowspan="1" colspan="1">0.73–0.98</td><td rowspan="1" colspan="1">0.51–0.63</td><td rowspan="1" colspan="1">1.04–1.20</td><td rowspan="1" colspan="1">0.62–0.68</td><td rowspan="1" colspan="1">0.54–0.57</td><td rowspan="1" colspan="1">0.35–0.39</td><td rowspan="1" colspan="1">1.06–1.13</td><td rowspan="1" colspan="1">0.73</td></tr><tr><td rowspan="1" colspan="1"><abbrev xmlns:xlink="http://www.w3.org/1999/xlink" xlink:title="siphunculus" id="ABBRID0EWQBG" xlink:type="simple">SIPH</abbrev> / <abbrev xmlns:xlink="http://www.w3.org/1999/xlink" xlink:title="basal width of siphunculus" id="ABBRID0E1QBG" xlink:type="simple">BW SIPH</abbrev></td><td rowspan="1" colspan="1">3.49–6.23</td><td rowspan="1" colspan="1">4.59–6.71</td><td rowspan="1" colspan="1">4.49–4.94</td><td rowspan="1" colspan="1">4.18–4.59</td><td rowspan="1" colspan="1">3.70–4.28</td><td rowspan="1" colspan="1">3.02–3.48</td><td rowspan="1" colspan="1">4.45–5.08</td><td rowspan="1" colspan="1">5.85–6.04</td></tr><tr><td rowspan="1" colspan="1"><abbrev xmlns:xlink="http://www.w3.org/1999/xlink" xlink:title="siphunculus" id="ABBRID0E1RBG" xlink:type="simple">SIPH</abbrev> / <abbrev xmlns:xlink="http://www.w3.org/1999/xlink" xlink:title="mid-width of siphunculus" id="ABBRID0E5RBG" xlink:type="simple">MW SIPH</abbrev></td><td rowspan="1" colspan="1">4.44–7.91</td><td rowspan="1" colspan="1">6.78–7.23</td><td rowspan="1" colspan="1">6.61–7.12</td><td rowspan="1" colspan="1">5.83–6.85</td><td rowspan="1" colspan="1">4.35–5.29</td><td rowspan="1" colspan="1">3.79–4.19</td><td rowspan="1" colspan="1">4.58–7.11</td><td rowspan="1" colspan="1">7.14–7.20</td></tr><tr><td rowspan="1" colspan="1"><abbrev xmlns:xlink="http://www.w3.org/1999/xlink" xlink:title="siphunculus" id="ABBRID0E5SBG" xlink:type="simple">SIPH</abbrev> / <abbrev xmlns:xlink="http://www.w3.org/1999/xlink" xlink:title="distal width of siphunculus" id="ABBRID0ECTBG" xlink:type="simple">DW SIPH</abbrev></td><td rowspan="1" colspan="1">5.20–10.04</td><td rowspan="1" colspan="1">6.56–7.43</td><td rowspan="1" colspan="1">6.88–8.38</td><td rowspan="1" colspan="1">5.96–6.85</td><td rowspan="1" colspan="1">4.98–5.55</td><td rowspan="1" colspan="1">4.62–5.03</td><td rowspan="1" colspan="1">7.37–9.99</td><td rowspan="1" colspan="1">6.75–7.03</td></tr></tbody></table><table-wrap-foot><fn><p>Parts <italic><tp:taxon-name><tp:taxon-name-part taxon-name-part-type="genus" reg="Amphicercidus">Amphicercidus</tp:taxon-name-part><tp:taxon-name-part taxon-name-part-type="species" reg="japonicus">japonicus</tp:taxon-name-part></tp:taxon-name></italic> (<italic><tp:taxon-name><tp:taxon-name-part taxon-name-part-type="genus" reg="Amphicercidus">Amphicercidus</tp:taxon-name-part><tp:taxon-name-part taxon-name-part-type="species" reg="forsythiae">forsythiae</tp:taxon-name-part></tp:taxon-name></italic> Zhang, Zhong &amp; Zhang, 1992), syn. nov. <italic><tp:taxon-name><tp:taxon-name-part taxon-name-part-type="genus" reg="Amphicercidus">Amphicercidus</tp:taxon-name-part><tp:taxon-name-part taxon-name-part-type="species" reg="japonicus">japonicus</tp:taxon-name-part></tp:taxon-name></italic> (<italic><tp:taxon-name><tp:taxon-name-part taxon-name-part-type="genus" reg="Amphicercidus">Amphicercidus</tp:taxon-name-part><tp:taxon-name-part taxon-name-part-type="species" reg="sinilonicericola">sinilonicericola</tp:taxon-name-part></tp:taxon-name></italic> Zhang, 1980), syn. nov. <italic><tp:taxon-name><tp:taxon-name-part taxon-name-part-type="genus" reg="Amphicercidus">Amphicercidus</tp:taxon-name-part><tp:taxon-name-part taxon-name-part-type="species" reg="pulverulens">pulverulens</tp:taxon-name-part></tp:taxon-name></italic>, <italic><tp:taxon-name><tp:taxon-name-part taxon-name-part-type="genus" reg="Amphicercidus">Amphicercidus</tp:taxon-name-part><tp:taxon-name-part taxon-name-part-type="species" reg="tuberculatus">tuberculatus</tp:taxon-name-part></tp:taxon-name></italic></p></fn></table-wrap-foot></table-wrap></tp:treatment-sec><tp:treatment-sec sec-type="material" id="SECID0ECWBG"><title>Additional material examined.</title><p>Other specimens of <italic><tp:taxon-name><tp:taxon-name-part taxon-name-part-type="genus" reg="Amphicercidus">Amphicercidus</tp:taxon-name-part><tp:taxon-name-part taxon-name-part-type="species" reg="japonicus">japonicus</tp:taxon-name-part></tp:taxon-name></italic> (Hori, 1927): two apterous females, • <bold>China: Beijing</bold> (Baihua Mountain; alt. 1077 m), 3.VII.2018, No. 44055-1-1, on <italic><tp:taxon-name><tp:taxon-name-part taxon-name-part-type="genus" reg="Lonicera">Lonicera</tp:taxon-name-part></tp:taxon-name></italic>, coll. H. Long; one apterous female (COI: <ext-link xmlns:xlink="http://www.w3.org/1999/xlink" xlink:href="PQ611221" ext-link-type="gen" xlink:type="simple">PQ611221</ext-link>), • <bold>China: Beijing</bold> (Baihua Mountain), 3.VII.2018, No. 44055-1-1, on <italic><tp:taxon-name><tp:taxon-name-part taxon-name-part-type="genus" reg="Lonicera">Lonicera</tp:taxon-name-part></tp:taxon-name></italic>, coll. H. Long; two apterous females, • <bold>China: Beijing</bold> (Baihua Mountain; alt. 731 m), 19.V.2019, No. 45445-1-1, on <italic><tp:taxon-name><tp:taxon-name-part taxon-name-part-type="genus" reg="Lonicera">Lonicera</tp:taxon-name-part></tp:taxon-name></italic>, coll. H. Long; one apterous females (<ext-link xmlns:xlink="http://www.w3.org/1999/xlink" xlink:href="PQ611222" ext-link-type="gen" xlink:type="simple">PQ611222</ext-link>), • <bold>China: Beijing</bold> (Baihua Mountain), 19.V.2019, No. 45445-1-1, on <italic><tp:taxon-name><tp:taxon-name-part taxon-name-part-type="genus" reg="Lonicera">Lonicera</tp:taxon-name-part></tp:taxon-name></italic>, coll. H. Long; one alate viviparous female, • <bold>China: Beijing</bold> (Baihua Mountain: alt. 731 m), 19.V.2019, No. 45446-1-1, on <italic><tp:taxon-name><tp:taxon-name-part taxon-name-part-type="genus" reg="Lonicera">Lonicera</tp:taxon-name-part></tp:taxon-name></italic>, coll. H. Long; one apterous female, • <bold>China: Yunnan</bold> (Lijiang City; alt. 2416.78 m), 26.V.2021, No. 50282-1-1. on <italic><tp:taxon-name><tp:taxon-name-part taxon-name-part-type="genus" reg="Lonicera">Lonicera</tp:taxon-name-part></tp:taxon-name></italic>, coll. T. Y. Liu and S. Xu; one apterous female (COI: <ext-link xmlns:xlink="http://www.w3.org/1999/xlink" xlink:href="PQ611224" ext-link-type="gen" xlink:type="simple">PQ611224</ext-link>), • <bold>China: Yunnan</bold> (Lijiang City), 26.V.2021, No. 50282-1-1. on <italic><tp:taxon-name><tp:taxon-name-part taxon-name-part-type="genus" reg="Lonicera">Lonicera</tp:taxon-name-part></tp:taxon-name></italic>, coll. T. Y. Liu and S. Xu; one alate viviparous female and two apterous females, • <bold>China: Beijing</bold> (alt. 43.67 m), 11.V.2021, No. 48119-1-1, on <italic><tp:taxon-name><tp:taxon-name-part taxon-name-part-type="genus" reg="Lonicera">Lonicera</tp:taxon-name-part></tp:taxon-name></italic>, coll. Y. Xu; one apterous female (COI: <ext-link xmlns:xlink="http://www.w3.org/1999/xlink" xlink:href="PQ611223" ext-link-type="gen" xlink:type="simple">PQ611223</ext-link>), • <bold>China: Beijing</bold>, 11.V.2021, No. 48119-1-1, on <italic><tp:taxon-name><tp:taxon-name-part taxon-name-part-type="genus" reg="Lonicera">Lonicera</tp:taxon-name-part></tp:taxon-name></italic>, coll. Y. Xu; one apterous female, • <bold>China: Xizang</bold> (Motuo county; 1757.5 m), 25.VI.2022, No. 51330-1-1, on <italic><tp:taxon-name><tp:taxon-name-part taxon-name-part-type="genus" reg="Lonicera">Lonicera</tp:taxon-name-part></tp:taxon-name></italic>, coll. Z. X. Li; one nymph, • <bold>China: Sichuan</bold> (Aba City; alt. 3259.5 m); 22.VI.2021, No. 51598-1-1, on <italic><tp:taxon-name><tp:taxon-name-part taxon-name-part-type="genus" reg="Lonicera">Lonicera</tp:taxon-name-part></tp:taxon-name></italic>, coll. T. Y. Liu and S. Xu.</p></tp:treatment-sec><tp:treatment-sec sec-type="diagnosis" id="SECID0EK1BG"><title>Diagnosis.</title><p>Dorsal tubercles small and round, irregularly distributed on abdominal tergites II–V; antennal segment III with 3–39 secondary rhinaria in apterae and with more than 90 secondary rhinaria in alatae; processus terminalis 1.60–2.80× as long as the base of this segment (Figs <xref ref-type="fig" rid="F1">1</xref>–<xref ref-type="fig" rid="F3">3</xref>).</p><fig id="F1" position="float" orientation="portrait"><object-id xmlns:xlink="http://www.w3.org/1999/xlink" content-type="doi" xlink:type="simple">10.3897/zookeys.1243.142124.figure1</object-id><object-id xmlns:xlink="http://www.w3.org/1999/xlink" content-type="zenodo_dep_id" xlink:type="simple">15735703</object-id><object-id xmlns:xlink="http://www.w3.org/1999/xlink" content-type="arpha" xlink:type="simple">9199B34E-476C-5C3D-9011-71551B9E3A65</object-id><label>Figure 1.</label><caption><p>Specimen No. 45445-1-1-2: apterous viviparous female of <italic><tp:taxon-name><tp:taxon-name-part taxon-name-part-type="genus" reg="Amphicercidus">Amphicercidus</tp:taxon-name-part><tp:taxon-name-part taxon-name-part-type="species" reg="japonicus">japonicus</tp:taxon-name-part></tp:taxon-name></italic> (Hori). <bold>A.</bold> Habitus of body; <bold>B.</bold> Ultimate rostral segment; <bold>C.</bold> Second hind tarsal segment; <bold>D.</bold> Siphunculus; <bold>E.</bold> Antennal segment III. Scale bars: 1.00 mm (<bold>A</bold>); 0.10 mm (<bold>B–E</bold>).</p></caption><graphic xmlns:xlink="http://www.w3.org/1999/xlink" xlink:href="zookeys-1243-029_article-142124__-g001.jpg" position="float" orientation="portrait" xlink:type="simple" id="oo_1359390.jpg"><uri content-type="original_file" xlink:type="simple">https://binary.pensoft.net/fig/1359390</uri></graphic></fig><fig id="F2" position="float" orientation="portrait"><object-id xmlns:xlink="http://www.w3.org/1999/xlink" content-type="doi" xlink:type="simple">10.3897/zookeys.1243.142124.figure2</object-id><object-id xmlns:xlink="http://www.w3.org/1999/xlink" content-type="zenodo_dep_id" xlink:type="simple">15735715</object-id><object-id xmlns:xlink="http://www.w3.org/1999/xlink" content-type="arpha" xlink:type="simple">E9027B8F-742D-5D2B-8827-D4DA33754FE1</object-id><label>Figure 2.</label><caption><p>Specimen No. 45445-1-1-1: alate viviparous female of <italic><tp:taxon-name><tp:taxon-name-part taxon-name-part-type="genus" reg="Amphicercidus">Amphicercidus</tp:taxon-name-part><tp:taxon-name-part taxon-name-part-type="species" reg="japonicus">japonicus</tp:taxon-name-part></tp:taxon-name></italic> (Hori): <bold>A.</bold> Habitus of body; <bold>B.</bold> Siphunculus; <bold>C.</bold> Antennal segment III. Scale bars: 1.00 mm (<bold>A</bold>); 0.10 mm (<bold>B, C</bold>).</p></caption><graphic xmlns:xlink="http://www.w3.org/1999/xlink" xlink:href="zookeys-1243-029_article-142124__-g002.jpg" position="float" orientation="portrait" xlink:type="simple" id="oo_1359391.jpg"><uri content-type="original_file" xlink:type="simple">https://binary.pensoft.net/fig/1359391</uri></graphic></fig><fig id="F3" position="float" orientation="portrait"><object-id xmlns:xlink="http://www.w3.org/1999/xlink" content-type="doi" xlink:type="simple">10.3897/zookeys.1243.142124.figure3</object-id><object-id xmlns:xlink="http://www.w3.org/1999/xlink" content-type="zenodo_dep_id" xlink:type="simple">15735719</object-id><object-id xmlns:xlink="http://www.w3.org/1999/xlink" content-type="arpha" xlink:type="simple">E07F62A0-1B32-5EC9-9DEC-F6E499FF9456</object-id><label>Figure 3.</label><caption><p>The secondary rhinaria on the antennal segment III of <italic><tp:taxon-name><tp:taxon-name-part taxon-name-part-type="genus" reg="Amphicercidus">Amphicercidus</tp:taxon-name-part><tp:taxon-name-part taxon-name-part-type="species" reg="japonicus">japonicus</tp:taxon-name-part></tp:taxon-name></italic> (Hori) in apterae shown: <bold>A.</bold> Antennal segment III with 5 secondary rhinaria in specimen No. 51330; <bold>B.</bold> Antennal segment III with 29 secondary rhinaria in specimen No. 48119; <bold>C.</bold> Antennal segment III with 20 secondary rhinaria in specimen No. 44055; <bold>D.</bold> Antennal segment III with 35 secondary rhinaria in specimen No. 45445. Scale bars: 0.10 mm.</p></caption><graphic xmlns:xlink="http://www.w3.org/1999/xlink" xlink:href="zookeys-1243-029_article-142124__-g003.jpg" position="float" orientation="portrait" xlink:type="simple" id="oo_1359392.jpg"><uri content-type="original_file" xlink:type="simple">https://binary.pensoft.net/fig/1359392</uri></graphic></fig></tp:treatment-sec><tp:treatment-sec sec-type="comments" id="SECID0EA5BG"><title>Comment.</title><p>The validity of <italic><tp:taxon-name><tp:taxon-name-part taxon-name-part-type="genus" reg="Amphicercidus">Amphicercidus</tp:taxon-name-part><tp:taxon-name-part taxon-name-part-type="species" reg="forsythiae">forsythiae</tp:taxon-name-part></tp:taxon-name></italic> Zhang, Zhong &amp; Zhang, 1992 and <italic><tp:taxon-name><tp:taxon-name-part taxon-name-part-type="genus" reg="Amphicercidus">A.</tp:taxon-name-part><tp:taxon-name-part taxon-name-part-type="species" reg="sinilonicericola">sinilonicericola</tp:taxon-name-part></tp:taxon-name></italic> Zhang, 1980 has been in doubt (<xref ref-type="bibr" rid="B1">Blackman and Eastop 2024</xref>). In the original descriptions, the primary differences between <italic><tp:taxon-name><tp:taxon-name-part taxon-name-part-type="genus" reg="Amphicercidus">A.</tp:taxon-name-part><tp:taxon-name-part taxon-name-part-type="species" reg="japonicus">japonicus</tp:taxon-name-part></tp:taxon-name></italic>, <italic><tp:taxon-name><tp:taxon-name-part taxon-name-part-type="genus" reg="Amphicercidus">A.</tp:taxon-name-part><tp:taxon-name-part taxon-name-part-type="species" reg="forsythiae">forsythiae</tp:taxon-name-part></tp:taxon-name></italic>, and <italic><tp:taxon-name><tp:taxon-name-part taxon-name-part-type="genus" reg="Amphicercidus">A.</tp:taxon-name-part><tp:taxon-name-part taxon-name-part-type="species" reg="sinilonicericola">sinilonicericola</tp:taxon-name-part></tp:taxon-name></italic> are the number of secondary sensoria (Fig. <xref ref-type="fig" rid="F3">3</xref>), the length of setae on antennal segment III, the number of accessory hairs on the ultimate rostral segment, and the ratio of siphunculi length to head width across the eyes (Zhang et Zhong 1980; <xref ref-type="bibr" rid="B25">Zhang et al. 1992</xref>). However, after examining approximately twenty specimens collected in China, the number of accessory hairs on the ultimate rostral segment are 6–8, siphunculi are longer than head width, and other characteristics are overlapped. Therefore, the evidence is insufficient to support the validity of <italic><tp:taxon-name><tp:taxon-name-part taxon-name-part-type="genus" reg="Amphicercidus">Amphicercidus</tp:taxon-name-part><tp:taxon-name-part taxon-name-part-type="species" reg="forsythiae">forsythiae</tp:taxon-name-part></tp:taxon-name></italic> and <italic><tp:taxon-name><tp:taxon-name-part taxon-name-part-type="genus" reg="Amphicercidus">A.</tp:taxon-name-part><tp:taxon-name-part taxon-name-part-type="species" reg="sinilonicericola">sinilonicericola</tp:taxon-name-part></tp:taxon-name></italic>.</p><p><italic><tp:taxon-name><tp:taxon-name-part taxon-name-part-type="genus" reg="Amphicercidus">Amphicercidus</tp:taxon-name-part><tp:taxon-name-part taxon-name-part-type="species" reg="forsythiae">forsythiae</tp:taxon-name-part></tp:taxon-name></italic> (Figs <xref ref-type="fig" rid="F4">4</xref>, <xref ref-type="fig" rid="F5">5</xref>) was distinguished from <italic><tp:taxon-name><tp:taxon-name-part taxon-name-part-type="genus" reg="Amphicercidus">A.</tp:taxon-name-part><tp:taxon-name-part taxon-name-part-type="species" reg="japonicus">japonicus</tp:taxon-name-part></tp:taxon-name></italic> by the mesosternal furca with a long stem, antennal segment III with 4–6 circular secondary rhinaria in apterae and the longest setae on antennal segment III 0.79× of the basal width (<xref ref-type="bibr" rid="B25">Zhang et al. 1992</xref>). After examining the holotype and paratypes of <italic><tp:taxon-name><tp:taxon-name-part taxon-name-part-type="genus" reg="Amphicercidus">A.</tp:taxon-name-part><tp:taxon-name-part taxon-name-part-type="species" reg="forsythiae">forsythiae</tp:taxon-name-part></tp:taxon-name></italic>, these features are also present in <italic><tp:taxon-name><tp:taxon-name-part taxon-name-part-type="genus" reg="Amphicercidus">A.</tp:taxon-name-part><tp:taxon-name-part taxon-name-part-type="species" reg="japonicus">japonicus</tp:taxon-name-part></tp:taxon-name></italic> and its morphological characteristics are extremely similar to those of <italic><tp:taxon-name><tp:taxon-name-part taxon-name-part-type="genus" reg="Amphicercidus">A.</tp:taxon-name-part><tp:taxon-name-part taxon-name-part-type="species" reg="japonicus">japonicus</tp:taxon-name-part></tp:taxon-name></italic>. The only differences are following: <italic><tp:taxon-name><tp:taxon-name-part taxon-name-part-type="genus" reg="Amphicercidus">A.</tp:taxon-name-part><tp:taxon-name-part taxon-name-part-type="species" reg="forsythiae">forsythiae</tp:taxon-name-part></tp:taxon-name></italic> has slightly protuberant antennal tubercles (Fig. <xref ref-type="fig" rid="F5">5A</xref>) and siphunculi 1.04–1.20× of antennal segment III, while <italic><tp:taxon-name><tp:taxon-name-part taxon-name-part-type="genus" reg="Amphicercidus">A.</tp:taxon-name-part><tp:taxon-name-part taxon-name-part-type="species" reg="japonicus">japonicus</tp:taxon-name-part></tp:taxon-name></italic> has undeveloped antennal tubercles and siphunculi 0.73–0.98× of antennal segment III. However, when the specimens are well-prepared, <italic><tp:taxon-name><tp:taxon-name-part taxon-name-part-type="genus" reg="Amphicercidus">A.</tp:taxon-name-part><tp:taxon-name-part taxon-name-part-type="species" reg="japonicus">japonicus</tp:taxon-name-part></tp:taxon-name></italic> also has slightly protuberant antennal tubercles (Fig. <xref ref-type="fig" rid="F1">1A</xref>). The quantitative characteristics are a not sufficient to support the validity of <italic><tp:taxon-name><tp:taxon-name-part taxon-name-part-type="genus" reg="Amphicercidus">A.</tp:taxon-name-part><tp:taxon-name-part taxon-name-part-type="species" reg="forsythiae">forsythiae</tp:taxon-name-part></tp:taxon-name></italic>. Therefore, <italic><tp:taxon-name><tp:taxon-name-part taxon-name-part-type="genus" reg="Amphicercidus">Amphicercidus</tp:taxon-name-part><tp:taxon-name-part taxon-name-part-type="species" reg="forsythiae">forsythiae</tp:taxon-name-part></tp:taxon-name></italic> Zhang, Zhong &amp; Zhang, 1992 is regarded as the junior synonym of <italic><tp:taxon-name><tp:taxon-name-part taxon-name-part-type="genus" reg="Amphicercidus">Amphicercidus</tp:taxon-name-part><tp:taxon-name-part taxon-name-part-type="species" reg="japonicus">japonicus</tp:taxon-name-part></tp:taxon-name></italic> (Hori, 1927).</p><fig id="F4" position="float" orientation="portrait"><object-id xmlns:xlink="http://www.w3.org/1999/xlink" content-type="doi" xlink:type="simple">10.3897/zookeys.1243.142124.figure4</object-id><object-id xmlns:xlink="http://www.w3.org/1999/xlink" content-type="zenodo_dep_id" xlink:type="simple">15735721</object-id><object-id xmlns:xlink="http://www.w3.org/1999/xlink" content-type="arpha" xlink:type="simple">9313BFF2-BC7A-57FC-BE90-10A1658F4B31</object-id><label>Figure 4.</label><caption><p>Specimen No. 7150: <italic><tp:taxon-name><tp:taxon-name-part taxon-name-part-type="genus" reg="Amphicercidus">Amphicercidus</tp:taxon-name-part><tp:taxon-name-part taxon-name-part-type="species" reg="japonicus">japonicus</tp:taxon-name-part></tp:taxon-name></italic> (Hori) (<italic><tp:taxon-name><tp:taxon-name-part taxon-name-part-type="genus" reg="Amphicercidus">Amphicercidus</tp:taxon-name-part><tp:taxon-name-part taxon-name-part-type="species" reg="forsythiae">forsythiae</tp:taxon-name-part></tp:taxon-name></italic> Zhang, Zhong &amp; Zhang, 1992 syn. nov.). <bold>A.</bold> Habitus of apterous viviparous female; <bold>B.</bold> Habitus of alate viviparous female. Scale bars: 1.00 mm.</p></caption><graphic xmlns:xlink="http://www.w3.org/1999/xlink" xlink:href="zookeys-1243-029_article-142124__-g004.jpg" position="float" orientation="portrait" xlink:type="simple" id="oo_1359393.jpg"><uri content-type="original_file" xlink:type="simple">https://binary.pensoft.net/fig/1359393</uri></graphic></fig><fig id="F5" position="float" orientation="portrait"><object-id xmlns:xlink="http://www.w3.org/1999/xlink" content-type="doi" xlink:type="simple">10.3897/zookeys.1243.142124.figure5</object-id><object-id xmlns:xlink="http://www.w3.org/1999/xlink" content-type="zenodo_dep_id" xlink:type="simple">15735724</object-id><object-id xmlns:xlink="http://www.w3.org/1999/xlink" content-type="arpha" xlink:type="simple">D96552AE-1C94-5041-9368-794BBC297DC8</object-id><label>Figure 5.</label><caption><p>Specimen No. 7150-1-1-2: <italic><tp:taxon-name><tp:taxon-name-part taxon-name-part-type="genus" reg="Amphicercidus">Amphicercidus</tp:taxon-name-part><tp:taxon-name-part taxon-name-part-type="species" reg="japonicus">japonicus</tp:taxon-name-part></tp:taxon-name></italic> (Hori) (<italic><tp:taxon-name><tp:taxon-name-part taxon-name-part-type="genus" reg="Amphicercidus">Amphicercidus</tp:taxon-name-part><tp:taxon-name-part taxon-name-part-type="species" reg="forsythiae">forsythiae</tp:taxon-name-part></tp:taxon-name></italic> Zhang, Zhong &amp; Zhang, 1992 syn. nov.). Apterous viviparous female: <bold>A.</bold> Dorsal view of head; <bold>B.</bold> Ultimate rostral segment; <bold>C.</bold> Second hind tarsal segment; <bold>D.</bold> Antennal segments I-III; <bold>G.</bold> Siphunculus. Alate viviparous female; <bold>E.</bold> Antennal segment III; <bold>F.</bold> Siphunculus. Scale bars: 0.10 mm.</p></caption><graphic xmlns:xlink="http://www.w3.org/1999/xlink" xlink:href="zookeys-1243-029_article-142124__-g005.jpg" position="float" orientation="portrait" xlink:type="simple" id="oo_1359394.jpg"><uri content-type="original_file" xlink:type="simple">https://binary.pensoft.net/fig/1359394</uri></graphic></fig><p><italic><tp:taxon-name><tp:taxon-name-part taxon-name-part-type="genus" reg="Amphicercidus">Amphicercidus</tp:taxon-name-part><tp:taxon-name-part taxon-name-part-type="species" reg="sinilonicericola">sinilonicericola</tp:taxon-name-part></tp:taxon-name></italic> (Fig. <xref ref-type="fig" rid="F6">6</xref>) was distinguished from <italic><tp:taxon-name><tp:taxon-name-part taxon-name-part-type="genus" reg="Amphicercidus">A.</tp:taxon-name-part><tp:taxon-name-part taxon-name-part-type="species" reg="japonicus">japonicus</tp:taxon-name-part></tp:taxon-name></italic> by dorsal seta of head 0.93× basal width of antennal segment III, antennal segment III with 113–163 circular secondary rhinaria in alate, ultimate rostral segment with four secondary setae, mesosternal furca with a long stem, and siphunculi longer than head width across the eyes (Zhang et Zhong 1980; <xref ref-type="bibr" rid="B1">Blackman and Eastop 2024</xref>). After examining the holotype and paratypes of <italic><tp:taxon-name><tp:taxon-name-part taxon-name-part-type="genus" reg="Amphicercidus">A.</tp:taxon-name-part><tp:taxon-name-part taxon-name-part-type="species" reg="sinilonicericola">sinilonicericola</tp:taxon-name-part></tp:taxon-name></italic> Zhang, 1980 (Fig. <xref ref-type="fig" rid="F6">6</xref>), its morphological characteristics are extremely similar to those of <italic><tp:taxon-name><tp:taxon-name-part taxon-name-part-type="genus" reg="Amphicercidus">A.</tp:taxon-name-part><tp:taxon-name-part taxon-name-part-type="species" reg="japonicus">japonicus</tp:taxon-name-part></tp:taxon-name></italic>, with differences only in the following characteristics: ultimate rostral segment wide wedge-shaped, 1.57–1.66× its basal width in alatae (in <italic><tp:taxon-name><tp:taxon-name-part taxon-name-part-type="genus" reg="Amphicercidus">A.</tp:taxon-name-part><tp:taxon-name-part taxon-name-part-type="species" reg="japonicus">japonicus</tp:taxon-name-part></tp:taxon-name></italic>: ultimate rostral segment wedge-shaped, 2.45–3.00× its basal width in alatae); antennal segment III with 120–123 secondary rhinaria in alatae (Fig. <xref ref-type="fig" rid="F6">6B</xref>) (in <italic><tp:taxon-name><tp:taxon-name-part taxon-name-part-type="genus" reg="Amphicercidus">A.</tp:taxon-name-part><tp:taxon-name-part taxon-name-part-type="species" reg="japonicus">japonicus</tp:taxon-name-part></tp:taxon-name></italic>: antennal segment III with 101–103 secondary rhinaria (Fig. <xref ref-type="fig" rid="F2">2C</xref>) in alatae). Considering that these quantitative characters can be affected by the specimen preparation process, it is impossible to accurately classify them as two species based on these characters. So, <italic><tp:taxon-name><tp:taxon-name-part taxon-name-part-type="genus" reg="Amphicercidus">Amphicercidus</tp:taxon-name-part><tp:taxon-name-part taxon-name-part-type="species" reg="sinilonicericola">sinilonicericola</tp:taxon-name-part></tp:taxon-name></italic> Zhang, 1980 is regarded as a junior synonym of <italic><tp:taxon-name><tp:taxon-name-part taxon-name-part-type="genus" reg="Amphicercidus">Amphicercidus</tp:taxon-name-part><tp:taxon-name-part taxon-name-part-type="species" reg="japonicus">japonicus</tp:taxon-name-part></tp:taxon-name></italic> (Hori, 1927).</p><fig id="F6" position="float" orientation="portrait"><object-id xmlns:xlink="http://www.w3.org/1999/xlink" content-type="doi" xlink:type="simple">10.3897/zookeys.1243.142124.figure6</object-id><object-id xmlns:xlink="http://www.w3.org/1999/xlink" content-type="zenodo_dep_id" xlink:type="simple">15735728</object-id><object-id xmlns:xlink="http://www.w3.org/1999/xlink" content-type="arpha" xlink:type="simple">A9A307E2-E253-56DD-BC9B-B49FAEB6F96F</object-id><label>Figure 6.</label><caption><p>Specimen No. 4108-1-1-1: <italic><tp:taxon-name><tp:taxon-name-part taxon-name-part-type="genus" reg="Amphicercidus">Amphicercidus</tp:taxon-name-part><tp:taxon-name-part taxon-name-part-type="species" reg="japonicus">japonicus</tp:taxon-name-part></tp:taxon-name></italic> (Hori) (<italic><tp:taxon-name><tp:taxon-name-part taxon-name-part-type="genus" reg="Amphicercidus">Amphicercidus</tp:taxon-name-part><tp:taxon-name-part taxon-name-part-type="species" reg="sinilonicericola">sinilonicericola</tp:taxon-name-part></tp:taxon-name></italic> Zhang, 1980 syn. nov.). Alate viviparous female: <bold>A.</bold> Habitus of body; <bold>B.</bold> Antennal segment III; <bold>C.</bold> Siphunculus. Apterous viviparous female; <bold>D.</bold> Antennal segment III; <bold>E.</bold> Siphunculus. Scale bars: 1.00 mm (<bold>A</bold>); 0.10 mm (<bold>B–E</bold>).</p></caption><graphic xmlns:xlink="http://www.w3.org/1999/xlink" xlink:href="zookeys-1243-029_article-142124__-g006.jpg" position="float" orientation="portrait" xlink:type="simple" id="oo_1359395.jpg"><uri content-type="original_file" xlink:type="simple">https://binary.pensoft.net/fig/1359395</uri></graphic></fig></tp:treatment-sec><tp:treatment-sec sec-type="biology" id="SECID0EGNAI"><title>Biology.</title><p>The species feed on the shoots and leaves of <italic><tp:taxon-name><tp:taxon-name-part taxon-name-part-type="genus" reg="Lonicera">Lonicera</tp:taxon-name-part></tp:taxon-name></italic> (<tp:taxon-name><tp:taxon-name-part taxon-name-part-type="family">Caprifoliaceae</tp:taxon-name-part></tp:taxon-name>) (<xref ref-type="bibr" rid="B11">Hori 1927</xref>; <xref ref-type="bibr" rid="B24">Zhang and Zhong 1980</xref>; <xref ref-type="bibr" rid="B25">Zhang et al. 1992</xref>; <xref ref-type="bibr" rid="B1">Blackman and Eastop 2024</xref>).</p></tp:treatment-sec><tp:treatment-sec sec-type="distribution" id="SECID0EIOAI"><title>Distribution.</title><p>China (Beijing, Liaoning, Shaanxi, Sichuan, Xizang, Yunnan); Japan; Korea; India; Russia.</p></tp:treatment-sec><tp:treatment-sec><!--Section generated to contain objects referenced in tp:taxon-treatment.--><fig id="F14" position="float" orientation="portrait"><object-id xmlns:xlink="http://www.w3.org/1999/xlink" content-type="doi" xlink:type="simple">10.3897/zookeys.1243.142124.figure14</object-id><object-id xmlns:xlink="http://www.w3.org/1999/xlink" content-type="zenodo_dep_id" xlink:type="simple">15735713</object-id><object-id xmlns:xlink="http://www.w3.org/1999/xlink" content-type="arpha" xlink:type="simple">18E97664-5359-50AB-AFC4-828E892B27CD</object-id><label>Figure 14.</label><caption><p><italic><tp:taxon-name><tp:taxon-name-part taxon-name-part-type="genus" reg="Amphicercidus">Amphicercidus</tp:taxon-name-part></tp:taxon-name></italic> species in the field. <bold>A.</bold> Apterae of <italic><tp:taxon-name><tp:taxon-name-part taxon-name-part-type="genus" reg="Amphicercidus">A.</tp:taxon-name-part><tp:taxon-name-part taxon-name-part-type="species" reg="japonicus">japonicus</tp:taxon-name-part></tp:taxon-name></italic> feeding on tender stem of <italic><tp:taxon-name><tp:taxon-name-part taxon-name-part-type="genus" reg="Lonicera">Lonicera</tp:taxon-name-part></tp:taxon-name></italic>; <bold>B.</bold> Alatae of <italic><tp:taxon-name><tp:taxon-name-part taxon-name-part-type="genus" reg="Amphicercidus">A.</tp:taxon-name-part><tp:taxon-name-part taxon-name-part-type="species" reg="japonicus">japonicus</tp:taxon-name-part></tp:taxon-name></italic> feeding on the underside of leaves of <italic><tp:taxon-name><tp:taxon-name-part taxon-name-part-type="genus" reg="Lonicera">Lonicera</tp:taxon-name-part></tp:taxon-name></italic>; <bold>C.</bold> Apterae of <italic><tp:taxon-name><tp:taxon-name-part taxon-name-part-type="genus" reg="Amphicercidus">A.</tp:taxon-name-part><tp:taxon-name-part taxon-name-part-type="species" reg="japonicus">japonicus</tp:taxon-name-part></tp:taxon-name></italic> feeding on tender stem of <italic><tp:taxon-name><tp:taxon-name-part taxon-name-part-type="genus" reg="Lonicera">Lonicera</tp:taxon-name-part></tp:taxon-name></italic>; <bold>D.</bold> Alatae of <italic><tp:taxon-name><tp:taxon-name-part taxon-name-part-type="genus" reg="Amphicercidus">A.</tp:taxon-name-part><tp:taxon-name-part taxon-name-part-type="species" reg="pulverulens">pulverulens</tp:taxon-name-part></tp:taxon-name></italic> feeding on the underside of leaves of <italic><tp:taxon-name><tp:taxon-name-part taxon-name-part-type="genus" reg="Lonicera">Lonicera</tp:taxon-name-part></tp:taxon-name></italic>; <bold>E.</bold> The apterae of <italic><tp:taxon-name><tp:taxon-name-part taxon-name-part-type="genus" reg="Amphicercidus">A.</tp:taxon-name-part><tp:taxon-name-part taxon-name-part-type="species" reg="tuberculatus">tuberculatus</tp:taxon-name-part></tp:taxon-name></italic> feeding on tender stem of <italic><tp:taxon-name><tp:taxon-name-part taxon-name-part-type="genus" reg="Lonicera">Lonicera</tp:taxon-name-part></tp:taxon-name></italic>; <bold>F.</bold> Apterae and alatae of <italic><tp:taxon-name><tp:taxon-name-part taxon-name-part-type="genus" reg="Amphicercidus">A.</tp:taxon-name-part><tp:taxon-name-part taxon-name-part-type="species" reg="tuberculatus">tuberculatus</tp:taxon-name-part></tp:taxon-name></italic> feeding on tender stem of <italic><tp:taxon-name><tp:taxon-name-part taxon-name-part-type="genus" reg="Lonicera">Lonicera</tp:taxon-name-part></tp:taxon-name></italic>.</p></caption><graphic xmlns:xlink="http://www.w3.org/1999/xlink" xlink:href="zookeys-1243-029_article-142124__-g014.jpg" position="float" orientation="portrait" xlink:type="simple" id="oo_1359403.jpg"><uri content-type="original_file" xlink:type="simple">https://binary.pensoft.net/fig/1359403</uri></graphic></fig></tp:treatment-sec><ref-list><ref id="B1"><mixed-citation xmlns:xlink="http://www.w3.org/1999/xlink" xlink:type="simple"><person-group><name name-style="western"><surname>Blackman</surname><given-names>RL</given-names></name><name name-style="western"><surname>Eastop</surname><given-names>VF</given-names></name></person-group> (<year>2024</year>) Aphids on the World’s Plants: An online identification and information guide. <ext-link xlink:href="http://www.aphidsonworldsplants" ext-link-type="uri" xlink:type="simple">http://www.aphidsonworldsplants</ext-link> [accessed 20 Nov 2024]</mixed-citation></ref><ref id="B25"><mixed-citation xmlns:xlink="http://www.w3.org/1999/xlink" xlink:type="simple"><person-group><name name-style="western"><surname>Zhang</surname><given-names>G</given-names></name><name name-style="western"><surname>Zhong</surname><given-names>TS</given-names></name><name name-style="western"><surname>Zhang</surname><given-names>WY</given-names></name></person-group> (<year>1992</year>) <article-title><tp:taxon-name><tp:taxon-name-part taxon-name-part-type="suborder">Homoptera</tp:taxon-name-part></tp:taxon-name>: <tp:taxon-name><tp:taxon-name-part taxon-name-part-type="superfamily">Aphidoidea</tp:taxon-name-part></tp:taxon-name>.</article-title> In: <person-group><name name-style="western"><surname>Chen</surname><given-names>S</given-names></name></person-group> (<role>Ed.</role>) <issue-title>Insects of the Hengduan Mountains Region, Volume 1.</issue-title><source>Science Press, Beijing</source>, <fpage>360</fpage>–<lpage>403</lpage>.</mixed-citation></ref><ref id="B11"><mixed-citation xmlns:xlink="http://www.w3.org/1999/xlink" xlink:type="simple"><person-group><name name-style="western"><surname>Hori</surname><given-names>M</given-names></name></person-group> (<year>1927</year>) <article-title>Some new aphids from Hokkaido.</article-title><source><tp:taxon-name><tp:taxon-name-part taxon-name-part-type="class">Insecta</tp:taxon-name-part></tp:taxon-name> Matsumurana</source><volume>1</volume>(<issue>4</issue>): <fpage>188</fpage>–<lpage>201</lpage>.</mixed-citation></ref><ref id="B24"><mixed-citation xmlns:xlink="http://www.w3.org/1999/xlink" xlink:type="simple"><person-group><name name-style="western"><surname>Zhang</surname><given-names>GX</given-names></name><name name-style="western"><surname>Zhong</surname><given-names>TS</given-names></name></person-group> (<year>1980</year>) <article-title>New species and new subspecies of Chinese <tp:taxon-name><tp:taxon-name-part taxon-name-part-type="subfamily">Macrosiphinae</tp:taxon-name-part></tp:taxon-name> (I) (<tp:taxon-name><tp:taxon-name-part taxon-name-part-type="suborder">Homoptera</tp:taxon-name-part></tp:taxon-name>: <tp:taxon-name><tp:taxon-name-part taxon-name-part-type="family">Aphididae</tp:taxon-name-part></tp:taxon-name>).</article-title><source>Entomotaxonomia</source><volume>2</volume>(<issue>1</issue>): <fpage>53</fpage>–<lpage>63</lpage>.</mixed-citation></ref></ref-list></tp:taxon-treatment>
