# Supplementary material for: ﻿Amphicercidus (Hemiptera, Aphidinae, Macrosiphini) species in China: two synonyms and two new records
Source: Zookeys. 2025 Jun 23;1243:29–49. doi: 10.3897/zookeys.1243.142124 (PMC12238989; doi:10.3897/zookeys.1243.142124)
Supplement: XML Treatment for Amphicercidus laniger [file zookeys.1243.142124-treatment3.xml]

<!DOCTYPE tp:taxon-treatment
  PUBLIC "-//TaxonX//DTD Taxonomic Treatment Publishing DTD v0 20100105//EN" "tax-treatment-NSO.dtd">
<tp:taxon-treatment xmlns:tp="http://www.plazi.org/taxpub"><tp:treatment-meta><kwd-group><label>Taxon classification</label><kwd>
              <named-content content-type="kingdom">Animalia</named-content>
            </kwd></kwd-group><mixed-citation publication-type="journal"><person-group><name><surname>Xu</surname><given-names>Ying</given-names></name><name><surname>Chen</surname><given-names>Jing</given-names></name><name><surname>Kholmatov</surname><given-names>Bakhtiyor Rustamovich</given-names></name><name><surname>Jiang</surname><given-names>Li-Yun</given-names></name><name><surname>Qiao</surname><given-names>Ge-Xia</given-names></name></person-group><article-title>﻿<italic><tp:taxon-name><tp:taxon-name-part taxon-name-part-type="genus" reg="Amphicercidus">Amphicercidus</tp:taxon-name-part></tp:taxon-name></italic> (<tp:taxon-name><tp:taxon-name-part taxon-name-part-type="order">Hemiptera</tp:taxon-name-part></tp:taxon-name>, <tp:taxon-name><tp:taxon-name-part taxon-name-part-type="subfamily">Aphidinae</tp:taxon-name-part></tp:taxon-name>, <tp:taxon-name><tp:taxon-name-part taxon-name-part-type="tribe">Macrosiphini</tp:taxon-name-part></tp:taxon-name>) species in China: two synonyms and two new records</article-title><source>Zookeys</source><day>23</day><month>06</month><year>2025</year><volume>1243</volume><fpage>29</fpage><lpage>49</lpage><pub-id pub-id-type="doi">10.3897/zookeys.1243.142124</pub-id></mixed-citation></tp:treatment-meta><tp:nomenclature><label>﻿</label><tp:taxon-name>
            <object-id xmlns:xlink="http://www.w3.org/1999/xlink" content-type="arpha" xlink:type="simple">32B234CE-F833-5BE0-9881-D20C3381D0ED</object-id>
            <tp:taxon-name-part taxon-name-part-type="genus" reg="Amphicercidus">Amphicercidus</tp:taxon-name-part>
            <tp:taxon-name-part taxon-name-part-type="species" reg="laniger">laniger</tp:taxon-name-part>
          </tp:taxon-name><tp:taxon-authority>(Takahashi, 1927)</tp:taxon-authority><tp:nomenclature-citation-list><tp:nomenclature-citation><tp:taxon-name>
                <tp:taxon-name-part taxon-name-part-type="genus" reg="Anuraphis">Anuraphis</tp:taxon-name-part>
                <tp:taxon-name-part taxon-name-part-type="species" reg="lanigera">lanigera</tp:taxon-name-part>
              </tp:taxon-name><comment>Takahashi, 1927: 7.</comment></tp:nomenclature-citation></tp:nomenclature-citation-list></tp:nomenclature><tp:treatment-sec sec-type="diagnosis" id="SECID0E5PAI"><title>Diagnosis.</title><p>Abdominal tergites lacking distinct tubercles; antennal segment III without secondary rhinaria in apterae and with 2–5 secondary rhinaria in alatae; processus terminalis 2.20× of the basal part of last antennal segment; feed on <italic><tp:taxon-name><tp:taxon-name-part taxon-name-part-type="genus" reg="Stauntonia">Stauntonia</tp:taxon-name-part></tp:taxon-name></italic> (<tp:taxon-name><tp:taxon-name-part taxon-name-part-type="family">Lardizabalaceae</tp:taxon-name-part></tp:taxon-name>) (<xref ref-type="bibr" rid="B22">Takahashi 1927</xref>).</p></tp:treatment-sec><tp:treatment-sec sec-type="biology" id="SECID0EUQAI"><title>Biology.</title><p>The species feeds on the young stems of <italic><tp:taxon-name><tp:taxon-name-part taxon-name-part-type="genus" reg="Stauntonia">Stauntonia</tp:taxon-name-part></tp:taxon-name></italic> (<tp:taxon-name><tp:taxon-name-part taxon-name-part-type="family">Lardizabalaceae</tp:taxon-name-part></tp:taxon-name>) (<xref ref-type="bibr" rid="B22">Takahashi 1927</xref>).</p></tp:treatment-sec><tp:treatment-sec sec-type="distribution" id="SECID0EKRAI"><title>Distribution.</title><p>China (Taiwan).</p><sec sec-type="﻿New records for China" id="SECID0EPRAI"><title>﻿New records for China</title></sec></tp:treatment-sec><ref-list><ref id="B22"><mixed-citation xmlns:xlink="http://www.w3.org/1999/xlink" xlink:type="simple"><person-group><name name-style="western"><surname>Takahashi</surname><given-names>R</given-names></name></person-group> (<year>1927</year>) <source><tp:taxon-name><tp:taxon-name-part taxon-name-part-type="family">Aphididae</tp:taxon-name-part></tp:taxon-name> of Formosa Part 5. Report of the Department of Agriculture Government Research Institute Formosa.</source><publisher-name>The Institute Taihoku Publisher</publisher-name>, <publisher-loc>Formosa</publisher-loc>, <size units="page">22 pp</size>.</mixed-citation></ref></ref-list></tp:taxon-treatment>
