# Supplementary material for: ﻿Amphicercidus (Hemiptera, Aphidinae, Macrosiphini) species in China: two synonyms and two new records
Source: Zookeys. 2025 Jun 23;1243:29–49. doi: 10.3897/zookeys.1243.142124 (PMC12238989; doi:10.3897/zookeys.1243.142124)
Supplement: XML Treatment for Amphicercidus pulverulens [file zookeys.1243.142124-treatment4.xml]

<!DOCTYPE tp:taxon-treatment
  PUBLIC "-//TaxonX//DTD Taxonomic Treatment Publishing DTD v0 20100105//EN" "tax-treatment-NSO.dtd">
<tp:taxon-treatment xmlns:tp="http://www.plazi.org/taxpub"><tp:treatment-meta><kwd-group><label>Taxon classification</label><kwd>
              <named-content content-type="kingdom">Animalia</named-content>
            </kwd></kwd-group><mixed-citation publication-type="journal"><person-group><name><surname>Xu</surname><given-names>Ying</given-names></name><name><surname>Chen</surname><given-names>Jing</given-names></name><name><surname>Kholmatov</surname><given-names>Bakhtiyor Rustamovich</given-names></name><name><surname>Jiang</surname><given-names>Li-Yun</given-names></name><name><surname>Qiao</surname><given-names>Ge-Xia</given-names></name></person-group><article-title>﻿<italic><tp:taxon-name><tp:taxon-name-part taxon-name-part-type="genus" reg="Amphicercidus">Amphicercidus</tp:taxon-name-part></tp:taxon-name></italic> (<tp:taxon-name><tp:taxon-name-part taxon-name-part-type="order">Hemiptera</tp:taxon-name-part></tp:taxon-name>, <tp:taxon-name><tp:taxon-name-part taxon-name-part-type="subfamily">Aphidinae</tp:taxon-name-part></tp:taxon-name>, <tp:taxon-name><tp:taxon-name-part taxon-name-part-type="tribe">Macrosiphini</tp:taxon-name-part></tp:taxon-name>) species in China: two synonyms and two new records</article-title><source>Zookeys</source><day>23</day><month>06</month><year>2025</year><volume>1243</volume><fpage>29</fpage><lpage>49</lpage><pub-id pub-id-type="doi">10.3897/zookeys.1243.142124</pub-id></mixed-citation></tp:treatment-meta><tp:nomenclature><label>﻿</label><tp:taxon-name>
            <object-id xmlns:xlink="http://www.w3.org/1999/xlink" content-type="arpha" xlink:type="simple">ABB8DA85-E26B-536A-A2D6-9C50564459EF</object-id>
            <tp:taxon-name-part taxon-name-part-type="genus" reg="Amphicercidus">Amphicercidus</tp:taxon-name-part>
            <tp:taxon-name-part taxon-name-part-type="species" reg="pulverulens">pulverulens</tp:taxon-name-part>
          </tp:taxon-name><tp:taxon-authority>(Gillette, 1911)</tp:taxon-authority><xref ref-type="fig" rid="F7">Figs 7</xref><xref ref-type="fig" rid="F8">, 8</xref><xref ref-type="fig" rid="F9">, 9</xref><xref ref-type="fig" rid="F14">, 14D</xref><xref ref-type="table" rid="T2">, Table 2</xref><tp:nomenclature-citation-list><tp:nomenclature-citation><tp:taxon-name>
                <tp:taxon-name-part taxon-name-part-type="genus" reg="Aphis">Aphis</tp:taxon-name-part>
                <tp:taxon-name-part taxon-name-part-type="species" reg="pulverulens">pulverulens</tp:taxon-name-part>
              </tp:taxon-name><comment>Gillette, 1911: 324.</comment></tp:nomenclature-citation></tp:nomenclature-citation-list></tp:nomenclature><tp:treatment-sec sec-type="material" id="SECID0EZTAI"><title>Specimens examined.</title><p>One alate viviparous female, <bold>China: Xizang</bold> (Linzhi City; alt. 2000 m), 4.VIII.2014, No. 29606-1-1, on <italic><tp:taxon-name><tp:taxon-name-part taxon-name-part-type="genus" reg="Lonicera">Lonicera</tp:taxon-name-part></tp:taxon-name></italic>, coll. J. Chen and X. C. Zhu; one alate viviparous female (COI: <ext-link xmlns:xlink="http://www.w3.org/1999/xlink" xlink:href="PQ611218" ext-link-type="gen" xlink:type="simple">PQ611218</ext-link>), <bold>China: Xizang</bold> (Linzhi City), 4.VIII.2014, No. 29606-1-1, on <italic><tp:taxon-name><tp:taxon-name-part taxon-name-part-type="genus" reg="Lonicera">Lonicera</tp:taxon-name-part></tp:taxon-name></italic>, coll. J. Chen and X. C. Zhu; one alate viviparous female, <bold>China: Xizang</bold> (Linzhi City; alt. 3900 m), 5.VIII.2014, No. 29578-1-1, on <italic><tp:taxon-name><tp:taxon-name-part taxon-name-part-type="genus" reg="Lonicera">Lonicera</tp:taxon-name-part></tp:taxon-name></italic>, coll. J. Chen and X. C. Zhu.</p><fig id="F7" position="float" orientation="portrait"><object-id xmlns:xlink="http://www.w3.org/1999/xlink" content-type="doi" xlink:type="simple">10.3897/zookeys.1243.142124.figure7</object-id><object-id xmlns:xlink="http://www.w3.org/1999/xlink" content-type="zenodo_dep_id" xlink:type="simple">15735730</object-id><object-id xmlns:xlink="http://www.w3.org/1999/xlink" content-type="arpha" xlink:type="simple">1A5FF344-5514-5F7D-A725-715C1AEE5148</object-id><label>Figure 7.</label><caption><p>Specimen No. 25978-1-1: <italic><tp:taxon-name><tp:taxon-name-part taxon-name-part-type="genus" reg="Amphicercidus">Amphicercidus</tp:taxon-name-part><tp:taxon-name-part taxon-name-part-type="species" reg="pulverulens">pulverulens</tp:taxon-name-part></tp:taxon-name></italic> (Gillette): habitus of alate viviparous female. Scale bar: 1.00 mm.</p></caption><graphic xmlns:xlink="http://www.w3.org/1999/xlink" xlink:href="zookeys-1243-029_article-142124__-g007.jpg" position="float" orientation="portrait" xlink:type="simple" id="oo_1359396.jpg"><uri content-type="original_file" xlink:type="simple">https://binary.pensoft.net/fig/1359396</uri></graphic></fig></tp:treatment-sec><tp:treatment-sec sec-type="diagnosis" id="SECID0EXVAI"><title>Diagnosis.</title><p>Pronotum and abdominal tergites I-V each with one pair of marginal tubercles (Fig. <xref ref-type="fig" rid="F8">8C</xref>); siphunculi short stout cylinder, as long as second hind tarsal segment (Figs <xref ref-type="fig" rid="F8">8D</xref>, <xref ref-type="fig" rid="F9">9E</xref>), 0.09–0.11× body length; antennal segment III with 43–46 secondary rhinaria in alatae (Figs <xref ref-type="fig" rid="F8">8B</xref>, <xref ref-type="fig" rid="F9">9B</xref>); processus terminalis 2.87–3.14× the base of the last antennal segment.</p><fig id="F8" position="float" orientation="portrait"><object-id xmlns:xlink="http://www.w3.org/1999/xlink" content-type="doi" xlink:type="simple">10.3897/zookeys.1243.142124.figure8</object-id><object-id xmlns:xlink="http://www.w3.org/1999/xlink" content-type="zenodo_dep_id" xlink:type="simple">15735732</object-id><object-id xmlns:xlink="http://www.w3.org/1999/xlink" content-type="arpha" xlink:type="simple">E7FA7BD1-6102-5834-9999-57AC3D18F19F</object-id><label>Figure 8.</label><caption><p>Specimen No. 25978-1-1: <italic><tp:taxon-name><tp:taxon-name-part taxon-name-part-type="genus" reg="Amphicercidus">Amphicercidus</tp:taxon-name-part><tp:taxon-name-part taxon-name-part-type="species" reg="pulverulens">pulverulens</tp:taxon-name-part></tp:taxon-name></italic> (Gillette). Alate viviparous female: <bold>A.</bold> Antenna; <bold>B.</bold> Antennal segment III <bold>C.</bold> Marginal tubercles on abdominal tergites II-IV; <bold>D.</bold> Siphunculus; <bold>E.</bold> Cauda. Scale bars: 0.10 mm.</p></caption><graphic xmlns:xlink="http://www.w3.org/1999/xlink" xlink:href="zookeys-1243-029_article-142124__-g008.jpg" position="float" orientation="portrait" xlink:type="simple" id="oo_1359397.jpg"><uri content-type="original_file" xlink:type="simple">https://binary.pensoft.net/fig/1359397</uri></graphic></fig></tp:treatment-sec><tp:treatment-sec sec-type="comments" id="SECID0ETXAI"><title>Comment.</title><p>The species has the shortest siphunculi in the genus and occurs on <italic><tp:taxon-name><tp:taxon-name-part taxon-name-part-type="genus" reg="Symphoricarpos">Symphoricarpos</tp:taxon-name-part></tp:taxon-name></italic> (<tp:taxon-name><tp:taxon-name-part taxon-name-part-type="family">Caprifoliaceae</tp:taxon-name-part></tp:taxon-name>) in USA and Canada. After checking the syntype USNMENT00399393.001 of <italic><tp:taxon-name><tp:taxon-name-part taxon-name-part-type="genus" reg="Amphicercidus">A.</tp:taxon-name-part><tp:taxon-name-part taxon-name-part-type="species" reg="pulverulens">pulverulens</tp:taxon-name-part></tp:taxon-name></italic> from the USA (Smithsonian National Museum of Natural History, 2025), it is a new record for Chinese aphid fauna. This is the first record of <italic><tp:taxon-name><tp:taxon-name-part taxon-name-part-type="genus" reg="Amphicercidus">A.</tp:taxon-name-part><tp:taxon-name-part taxon-name-part-type="species" reg="pulverulens">pulverulens</tp:taxon-name-part></tp:taxon-name></italic> on <italic><tp:taxon-name><tp:taxon-name-part taxon-name-part-type="genus" reg="Lonicera">Lonicera</tp:taxon-name-part></tp:taxon-name></italic> (<tp:taxon-name><tp:taxon-name-part taxon-name-part-type="family">Caprifoliaceae</tp:taxon-name-part></tp:taxon-name>) in China. The species population found in China is very similar to the original description, with siphunculi being short and stout cylinder, as long as second hind tarsal segment, without flange; the Ant. III as long as Ant. III+IV; cauda short and broad. But, the characteristics of this species exhibit some differences between those found in China and the original records. In China, the species is orange in life, with straight siphunculi, whereas in USA, it is dusty green in life, and the siphunculi are weakly curved (<xref ref-type="bibr" rid="B8">Gillette 1911</xref>; <xref ref-type="bibr" rid="B18">Oestlund 1923</xref>).</p><fig id="F9" position="float" orientation="portrait"><object-id xmlns:xlink="http://www.w3.org/1999/xlink" content-type="doi" xlink:type="simple">10.3897/zookeys.1243.142124.figure9</object-id><object-id xmlns:xlink="http://www.w3.org/1999/xlink" content-type="zenodo_dep_id" xlink:type="simple">15735734</object-id><object-id xmlns:xlink="http://www.w3.org/1999/xlink" content-type="arpha" xlink:type="simple">B83CE99B-5698-53B6-AD8C-ECC659649EA4</object-id><label>Figure 9.</label><caption><p>Specimen No. 25978: <italic><tp:taxon-name><tp:taxon-name-part taxon-name-part-type="genus" reg="Amphicercidus">Amphicercidus</tp:taxon-name-part><tp:taxon-name-part taxon-name-part-type="species" reg="pulverulens">pulverulens</tp:taxon-name-part></tp:taxon-name></italic> (Gillette). Alate viviparous female: <bold>A.</bold> Dorsal view of head; <bold>B.</bold> Antenna; <bold>C.</bold> Ultimate rostral segment; <bold>D.</bold> Marginal tubercle on abdominal tergite II; <bold>E.</bold> Siphunculus; <bold>F.</bold> Cauda; <bold>G.</bold> Anal plate; <bold>H.</bold> Genital plate. Scale bars: 0.10 mm.</p></caption><graphic xmlns:xlink="http://www.w3.org/1999/xlink" xlink:href="zookeys-1243-029_article-142124__-g009.jpg" position="float" orientation="portrait" xlink:type="simple" id="oo_1359398.jpg"><uri content-type="original_file" xlink:type="simple">https://binary.pensoft.net/fig/1359398</uri></graphic></fig></tp:treatment-sec><tp:treatment-sec sec-type="biology" id="SECID0EX1AI"><title>Biology.</title><p>The species feeds on the young stems of <italic><tp:taxon-name><tp:taxon-name-part taxon-name-part-type="genus" reg="Symphoricarpos">Symphoricarpos</tp:taxon-name-part></tp:taxon-name></italic> (<tp:taxon-name><tp:taxon-name-part taxon-name-part-type="family">Caprifoliaceae</tp:taxon-name-part></tp:taxon-name>) in USA and Canada (<xref ref-type="bibr" rid="B8">Gillette 1911</xref>; <xref ref-type="bibr" rid="B1">Blackman and Eastop 2024</xref>), but this is the first record of it feeding on <italic><tp:taxon-name><tp:taxon-name-part taxon-name-part-type="genus" reg="Lonicera">Lonicera</tp:taxon-name-part></tp:taxon-name></italic> (<tp:taxon-name><tp:taxon-name-part taxon-name-part-type="family">Caprifoliaceae</tp:taxon-name-part></tp:taxon-name>) in China.</p></tp:treatment-sec><tp:treatment-sec sec-type="distribution" id="SECID0E42AI"><title>Distribution.</title><p>China (Xizang); USA; Canada.</p></tp:treatment-sec><tp:treatment-sec><!--Section generated to contain objects referenced in tp:taxon-treatment.--><fig id="F14" position="float" orientation="portrait"><object-id xmlns:xlink="http://www.w3.org/1999/xlink" content-type="doi" xlink:type="simple">10.3897/zookeys.1243.142124.figure14</object-id><object-id xmlns:xlink="http://www.w3.org/1999/xlink" content-type="zenodo_dep_id" xlink:type="simple">15735713</object-id><object-id xmlns:xlink="http://www.w3.org/1999/xlink" content-type="arpha" xlink:type="simple">18E97664-5359-50AB-AFC4-828E892B27CD</object-id><label>Figure 14.</label><caption><p><italic><tp:taxon-name><tp:taxon-name-part taxon-name-part-type="genus" reg="Amphicercidus">Amphicercidus</tp:taxon-name-part></tp:taxon-name></italic> species in the field. <bold>A.</bold> Apterae of <italic><tp:taxon-name><tp:taxon-name-part taxon-name-part-type="genus" reg="Amphicercidus">A.</tp:taxon-name-part><tp:taxon-name-part taxon-name-part-type="species" reg="japonicus">japonicus</tp:taxon-name-part></tp:taxon-name></italic> feeding on tender stem of <italic><tp:taxon-name><tp:taxon-name-part taxon-name-part-type="genus" reg="Lonicera">Lonicera</tp:taxon-name-part></tp:taxon-name></italic>; <bold>B.</bold> Alatae of <italic><tp:taxon-name><tp:taxon-name-part taxon-name-part-type="genus" reg="Amphicercidus">A.</tp:taxon-name-part><tp:taxon-name-part taxon-name-part-type="species" reg="japonicus">japonicus</tp:taxon-name-part></tp:taxon-name></italic> feeding on the underside of leaves of <italic><tp:taxon-name><tp:taxon-name-part taxon-name-part-type="genus" reg="Lonicera">Lonicera</tp:taxon-name-part></tp:taxon-name></italic>; <bold>C.</bold> Apterae of <italic><tp:taxon-name><tp:taxon-name-part taxon-name-part-type="genus" reg="Amphicercidus">A.</tp:taxon-name-part><tp:taxon-name-part taxon-name-part-type="species" reg="japonicus">japonicus</tp:taxon-name-part></tp:taxon-name></italic> feeding on tender stem of <italic><tp:taxon-name><tp:taxon-name-part taxon-name-part-type="genus" reg="Lonicera">Lonicera</tp:taxon-name-part></tp:taxon-name></italic>; <bold>D.</bold> Alatae of <italic><tp:taxon-name><tp:taxon-name-part taxon-name-part-type="genus" reg="Amphicercidus">A.</tp:taxon-name-part><tp:taxon-name-part taxon-name-part-type="species" reg="pulverulens">pulverulens</tp:taxon-name-part></tp:taxon-name></italic> feeding on the underside of leaves of <italic><tp:taxon-name><tp:taxon-name-part taxon-name-part-type="genus" reg="Lonicera">Lonicera</tp:taxon-name-part></tp:taxon-name></italic>; <bold>E.</bold> The apterae of <italic><tp:taxon-name><tp:taxon-name-part taxon-name-part-type="genus" reg="Amphicercidus">A.</tp:taxon-name-part><tp:taxon-name-part taxon-name-part-type="species" reg="tuberculatus">tuberculatus</tp:taxon-name-part></tp:taxon-name></italic> feeding on tender stem of <italic><tp:taxon-name><tp:taxon-name-part taxon-name-part-type="genus" reg="Lonicera">Lonicera</tp:taxon-name-part></tp:taxon-name></italic>; <bold>F.</bold> Apterae and alatae of <italic><tp:taxon-name><tp:taxon-name-part taxon-name-part-type="genus" reg="Amphicercidus">A.</tp:taxon-name-part><tp:taxon-name-part taxon-name-part-type="species" reg="tuberculatus">tuberculatus</tp:taxon-name-part></tp:taxon-name></italic> feeding on tender stem of <italic><tp:taxon-name><tp:taxon-name-part taxon-name-part-type="genus" reg="Lonicera">Lonicera</tp:taxon-name-part></tp:taxon-name></italic>.</p></caption><graphic xmlns:xlink="http://www.w3.org/1999/xlink" xlink:href="zookeys-1243-029_article-142124__-g014.jpg" position="float" orientation="portrait" xlink:type="simple" id="oo_1359403.jpg"><uri content-type="original_file" xlink:type="simple">https://binary.pensoft.net/fig/1359403</uri></graphic></fig><table-wrap id="T2" position="float" orientation="portrait"><label>Table 2.</label><caption><p>Morphometric data on species of <italic><tp:taxon-name><tp:taxon-name-part taxon-name-part-type="genus" reg="Amphicercidus">Amphicercidus</tp:taxon-name-part></tp:taxon-name></italic> in China based on examined specimens. All measurements are in mm.</p></caption><table id="TID0EQ1BG" rules="all"><tbody><tr><th rowspan="2" colspan="2">Parts</th><th rowspan="1" colspan="2">
                    <italic>
                      <tp:taxon-name><tp:taxon-name-part taxon-name-part-type="genus" reg="Amphicercidus">Amphicercidus</tp:taxon-name-part><tp:taxon-name-part taxon-name-part-type="species" reg="japonicus">japonicus</tp:taxon-name-part></tp:taxon-name>
                    </italic>
                  </th><th rowspan="1" colspan="2"><italic><tp:taxon-name><tp:taxon-name-part taxon-name-part-type="genus" reg="Amphicercidus">Amphicercidus</tp:taxon-name-part><tp:taxon-name-part taxon-name-part-type="species" reg="japonicus">japonicus</tp:taxon-name-part></tp:taxon-name></italic> (<italic><tp:taxon-name><tp:taxon-name-part taxon-name-part-type="genus" reg="Amphicercidus">Amphicercidus</tp:taxon-name-part><tp:taxon-name-part taxon-name-part-type="species" reg="forsythiae">forsythiae</tp:taxon-name-part></tp:taxon-name></italic> Zhang, Zhong &amp; Zhang, 1992), syn. nov.</th><th rowspan="1" colspan="1"><italic><tp:taxon-name><tp:taxon-name-part taxon-name-part-type="genus" reg="Amphicercidus">Amphicercidus</tp:taxon-name-part><tp:taxon-name-part taxon-name-part-type="species" reg="japonicus">japonicus</tp:taxon-name-part></tp:taxon-name></italic> (<italic><tp:taxon-name><tp:taxon-name-part taxon-name-part-type="genus" reg="Amphicercidus">Amphicercidus</tp:taxon-name-part><tp:taxon-name-part taxon-name-part-type="species" reg="sinilonicericola">sinilonicericola</tp:taxon-name-part></tp:taxon-name></italic> Zhang, 1980), syn. nov.</th><th rowspan="1" colspan="1">
                    <italic>
                      <tp:taxon-name><tp:taxon-name-part taxon-name-part-type="genus" reg="Amphicercidus">Amphicercidus</tp:taxon-name-part><tp:taxon-name-part taxon-name-part-type="species" reg="pulverulens">pulverulens</tp:taxon-name-part></tp:taxon-name>
                    </italic>
                  </th><th rowspan="1" colspan="2">
                    <italic>
                      <tp:taxon-name><tp:taxon-name-part taxon-name-part-type="genus" reg="Amphicercidus">Amphicercidus</tp:taxon-name-part><tp:taxon-name-part taxon-name-part-type="species" reg="tuberculatus">tuberculatus</tp:taxon-name-part></tp:taxon-name>
                    </italic>
                  </th></tr><tr><th rowspan="1" colspan="1">Apterous viviparous females (<italic>n</italic> = 8)</th><th rowspan="1" colspan="1">Alate viviparous females (<italic>n</italic> = 2)</th><th rowspan="1" colspan="1">Apterous viviparous females (<italic>n</italic> = 2)</th><th rowspan="1" colspan="1">Alate viviparous females (<italic>n</italic> = 2)</th><th rowspan="1" colspan="1">Alate viviparous females (<italic>n</italic> = 3)</th><th rowspan="1" colspan="1">Alate viviparous females (<italic>n</italic> = 2)</th><th rowspan="1" colspan="1">Apterous viviparous females (<italic>n</italic> = 2)</th><th rowspan="1" colspan="1">Alate viviparous females (<italic>n</italic> = 2)</th></tr><tr><td rowspan="27" colspan="1">Length (mm)</td><td rowspan="1" colspan="1">Body length</td><td rowspan="1" colspan="1">2.06–3.51</td><td rowspan="1" colspan="1">2.92–3.02</td><td rowspan="1" colspan="1">2.87–3.23</td><td rowspan="1" colspan="1">2.38–2.61</td><td rowspan="1" colspan="1">2.66–3.36</td><td rowspan="1" colspan="1">2.81–3.01</td><td rowspan="1" colspan="1">2.61–3.39</td><td rowspan="1" colspan="1">2.81–3.17</td></tr><tr><td rowspan="1" colspan="1">Body width</td><td rowspan="1" colspan="1">0.89–1.81</td><td rowspan="1" colspan="1">1.24–1.32</td><td rowspan="1" colspan="1">1.62–1.80</td><td rowspan="1" colspan="1">1.06–1.10</td><td rowspan="1" colspan="1">1.23–1.51</td><td rowspan="1" colspan="1">1.12–1.14</td><td rowspan="1" colspan="1">1.42–1.78</td><td rowspan="1" colspan="1">1.24–1.30</td></tr><tr><td rowspan="1" colspan="1">Antennae</td><td rowspan="1" colspan="1">1.64–2.74</td><td rowspan="1" colspan="1">–</td><td rowspan="1" colspan="1">1.89–2.03</td><td rowspan="1" colspan="1">2.34–2.57</td><td rowspan="1" colspan="1">–</td><td rowspan="1" colspan="1">2.51–2.81</td><td rowspan="1" colspan="1">2.10–2.81</td><td rowspan="1" colspan="1">–</td></tr><tr><td rowspan="1" colspan="1">Ant. I</td><td rowspan="1" colspan="1">0.11–0.15</td><td rowspan="1" colspan="1">0.15–0.15</td><td rowspan="1" colspan="1">0.13–0.13</td><td rowspan="1" colspan="1">0.12–0.14</td><td rowspan="1" colspan="1">0.12</td><td rowspan="1" colspan="1">0.14–0.17</td><td rowspan="1" colspan="1">0.13–0.18</td><td rowspan="1" colspan="1">0.14–0.15</td></tr><tr><td rowspan="1" colspan="1">Ant. II</td><td rowspan="1" colspan="1">0.08–0.11</td><td rowspan="1" colspan="1">0.09–0.11</td><td rowspan="1" colspan="1">0.09–0.10</td><td rowspan="1" colspan="1">0.10</td><td rowspan="1" colspan="1">0.12</td><td rowspan="1" colspan="1">0.11–0.12</td><td rowspan="1" colspan="1">0.11–0.13</td><td rowspan="1" colspan="1">0.11</td></tr><tr><td rowspan="1" colspan="1">Ant. III</td><td rowspan="1" colspan="1">0.44–1.07</td><td rowspan="1" colspan="1">0.98–1.11</td><td rowspan="1" colspan="1">0.59–0.65</td><td rowspan="1" colspan="1">0.81–0.88</td><td rowspan="1" colspan="1">1.18</td><td rowspan="1" colspan="1">0.72–0.83</td><td rowspan="1" colspan="1">0.57–0.84</td><td rowspan="1" colspan="1">0.86</td></tr><tr><td rowspan="1" colspan="1">Ant. IV</td><td rowspan="1" colspan="1">0.26–0.54</td><td rowspan="1" colspan="1">0.50–0.51</td><td rowspan="1" colspan="1">0.31–0.36</td><td rowspan="1" colspan="1">0.40–0.43</td><td rowspan="1" colspan="1">–</td><td rowspan="1" colspan="1">0.44–0.50</td><td rowspan="1" colspan="1">0.35–0.50</td><td rowspan="1" colspan="1">0.44</td></tr><tr><td rowspan="1" colspan="1">Ant. V</td><td rowspan="1" colspan="1">0.26–0.43</td><td rowspan="1" colspan="1">0.50–0.51</td><td rowspan="1" colspan="1">0.27–0.30</td><td rowspan="1" colspan="1">0.33–0.38</td><td rowspan="1" colspan="1">–</td><td rowspan="1" colspan="1">0.41–0.48</td><td rowspan="1" colspan="1">0.31–0.39</td><td rowspan="1" colspan="1">0.36</td></tr><tr><td rowspan="1" colspan="1">Ant. VIb</td><td rowspan="1" colspan="1">0.14–0.16</td><td rowspan="1" colspan="1">0.13–0.13</td><td rowspan="1" colspan="1">0.15–0.15</td><td rowspan="1" colspan="1">0.16–0.17</td><td rowspan="1" colspan="1">–</td><td rowspan="1" colspan="1">0.17–0.19</td><td rowspan="1" colspan="1">0.15–0.17</td><td rowspan="1" colspan="1">0.16</td></tr><tr><td rowspan="1" colspan="1">
                    <abbrev xmlns:xlink="http://www.w3.org/1999/xlink" xlink:title="processus terminalis" id="ABBRID0EWHAG" xlink:type="simple">PT</abbrev>
                  </td><td rowspan="1" colspan="1">0.36–0.51</td><td rowspan="1" colspan="1">–</td><td rowspan="1" colspan="1">0.34–0.35</td><td rowspan="1" colspan="1">0.40–0.49</td><td rowspan="1" colspan="1">–</td><td rowspan="1" colspan="1">0.53–0.54</td><td rowspan="1" colspan="1">0.49–0.59</td><td rowspan="1" colspan="1">–</td></tr><tr><td rowspan="1" colspan="1">
                    <abbrev xmlns:xlink="http://www.w3.org/1999/xlink" xlink:title="ultimate rostral segment" id="ABBRID0EXIAG" xlink:type="simple">URS</abbrev>
                  </td><td rowspan="1" colspan="1">0.15–0.18</td><td rowspan="1" colspan="1">0.16–0.17</td><td rowspan="1" colspan="1">0.16–0.17</td><td rowspan="1" colspan="1">0.14–0.16</td><td rowspan="1" colspan="1">0.17–0.18</td><td rowspan="1" colspan="1">0.15–0.17</td><td rowspan="1" colspan="1">0.15–0.17</td><td rowspan="1" colspan="1">0.15–0.16</td></tr><tr><td rowspan="1" colspan="1">Hind femur</td><td rowspan="1" colspan="1">0.70–1.24</td><td rowspan="1" colspan="1">1.04–1.13</td><td rowspan="1" colspan="1">1.00–1.04</td><td rowspan="1" colspan="1">0.95–0.96</td><td rowspan="1" colspan="1">1.15–1.20</td><td rowspan="1" colspan="1">0.99–1.00</td><td rowspan="1" colspan="1">0.84–1.15</td><td rowspan="1" colspan="1">1.04</td></tr><tr><td rowspan="1" colspan="1">Hind tibia</td><td rowspan="1" colspan="1">1.14–1.88</td><td rowspan="1" colspan="1">1.85–1.93</td><td rowspan="1" colspan="1">1.55–1.65</td><td rowspan="1" colspan="1">1.58–1.64</td><td rowspan="1" colspan="1">1.94–2.10</td><td rowspan="1" colspan="1">1.55–1.66</td><td rowspan="1" colspan="1">1.42–1.93</td><td rowspan="1" colspan="1">1.82</td></tr><tr><td rowspan="1" colspan="1">
                    <abbrev xmlns:xlink="http://www.w3.org/1999/xlink" xlink:title="second hind tarsal segment" id="ABBRID0EQLAG" xlink:type="simple">2HT</abbrev>
                  </td><td rowspan="1" colspan="1">0.23–0.28</td><td rowspan="1" colspan="1">0.24–0.27</td><td rowspan="1" colspan="1">0.26–0.26</td><td rowspan="1" colspan="1">0.25</td><td rowspan="1" colspan="1">0.29–0.30</td><td rowspan="1" colspan="1">0.25–0.27</td><td rowspan="1" colspan="1">0.24–0.28</td><td rowspan="1" colspan="1">0.26–0.27</td></tr><tr><td rowspan="1" colspan="1">
                    <abbrev xmlns:xlink="http://www.w3.org/1999/xlink" xlink:title="siphunculus" id="ABBRID0ERMAG" xlink:type="simple">SIPH</abbrev>
                  </td><td rowspan="1" colspan="1">0.43–0.82</td><td rowspan="1" colspan="1">0.56–0.62</td><td rowspan="1" colspan="1">0.67–0.71</td><td rowspan="1" colspan="1">0.54–0.55</td><td rowspan="1" colspan="1">0.65–0.67</td><td rowspan="1" colspan="1">0.25–0.33</td><td rowspan="1" colspan="1">0.64–0.89</td><td rowspan="1" colspan="1">0.63</td></tr><tr><td rowspan="1" colspan="1">
                    <abbrev xmlns:xlink="http://www.w3.org/1999/xlink" xlink:title="basal width of siphunculus" id="ABBRID0ESNAG" xlink:type="simple">BW SIPH</abbrev>
                  </td><td rowspan="1" colspan="1">0.12–0.16</td><td rowspan="1" colspan="1">0.09–0.12</td><td rowspan="1" colspan="1">0.14–0.15</td><td rowspan="1" colspan="1">0.12–0.13</td><td rowspan="1" colspan="1">0.16</td><td rowspan="1" colspan="1">0.08–0.09</td><td rowspan="1" colspan="1">0.14–0.18</td><td rowspan="1" colspan="1">0.10–0.11</td></tr><tr><td rowspan="1" colspan="1">
                    <abbrev xmlns:xlink="http://www.w3.org/1999/xlink" xlink:title="mid-width of siphunculus" id="ABBRID0ETOAG" xlink:type="simple">MW SIPH</abbrev>
                  </td><td rowspan="1" colspan="1">0.10–0.12</td><td rowspan="1" colspan="1">0.08–0.09</td><td rowspan="1" colspan="1">0.10</td><td rowspan="1" colspan="1">0.08–0.09</td><td rowspan="1" colspan="1">0.13</td><td rowspan="1" colspan="1">0.07–0.08</td><td rowspan="1" colspan="1">0.13–0.14</td><td rowspan="1" colspan="1">0.09</td></tr><tr><td rowspan="1" colspan="1">
                    <abbrev xmlns:xlink="http://www.w3.org/1999/xlink" xlink:title="distal width of siphunculus" id="ABBRID0EUPAG" xlink:type="simple">DW SIPH</abbrev>
                  </td><td rowspan="1" colspan="1">0.08–0.09</td><td rowspan="1" colspan="1">0.08–0.09</td><td rowspan="1" colspan="1">0.09–0.10</td><td rowspan="1" colspan="1">0.08–0.09</td><td rowspan="1" colspan="1">0.11–0.12</td><td rowspan="1" colspan="1">0.06–0.07</td><td rowspan="1" colspan="1">0.09–0.09</td><td rowspan="1" colspan="1">0.09</td></tr><tr><td rowspan="1" colspan="1">Cauda</td><td rowspan="1" colspan="1">0.09–0.14</td><td rowspan="1" colspan="1">0.13–0.14</td><td rowspan="1" colspan="1">0.12</td><td rowspan="1" colspan="1">0.09–0.13</td><td rowspan="1" colspan="1">0.10–0.13</td><td rowspan="1" colspan="1">0.13</td><td rowspan="1" colspan="1">0.13–0.16</td><td rowspan="1" colspan="1">0.16</td></tr><tr><td rowspan="1" colspan="1">
                    <abbrev xmlns:xlink="http://www.w3.org/1999/xlink" xlink:title="basal width of cauda" id="ABBRID0ERRAG" xlink:type="simple">BW Cauda</abbrev>
                  </td><td rowspan="1" colspan="1">0.15–0.22</td><td rowspan="1" colspan="1">0.18</td><td rowspan="1" colspan="1">0.18</td><td rowspan="1" colspan="1">0.14–0.16</td><td rowspan="1" colspan="1">0.14–0.16</td><td rowspan="1" colspan="1">0.17</td><td rowspan="1" colspan="1">0.16–0.20</td><td rowspan="1" colspan="1">0.18</td></tr><tr><td rowspan="1" colspan="1">
                    <abbrev xmlns:xlink="http://www.w3.org/1999/xlink" xlink:title="basal diameter of antennal segment III" id="ABBRID0ESSAG" xlink:type="simple">Ant. III BD</abbrev>
                  </td><td rowspan="1" colspan="1">0.03–0.04</td><td rowspan="1" colspan="1">0.04</td><td rowspan="1" colspan="1">0.03–0.04</td><td rowspan="1" colspan="1">0.03–0.04</td><td rowspan="1" colspan="1">0.05–0.06</td><td rowspan="1" colspan="1">0.03–0.04</td><td rowspan="1" colspan="1">0.03–0.04</td><td rowspan="1" colspan="1">0.03</td></tr><tr><td rowspan="1" colspan="1">Hind tibia MW</td><td rowspan="1" colspan="1">0.04–0.06</td><td rowspan="1" colspan="1">0.04–0.05</td><td rowspan="1" colspan="1">0.06</td><td rowspan="1" colspan="1">0.04–0.10</td><td rowspan="1" colspan="1">–</td><td rowspan="1" colspan="1">0.05</td><td rowspan="1" colspan="1">0.05–0.06</td><td rowspan="1" colspan="1">0.05</td></tr><tr><td rowspan="1" colspan="1">Cephalic setae</td><td rowspan="1" colspan="1">0.05–0.07</td><td rowspan="1" colspan="1">0.05</td><td rowspan="1" colspan="1">0.06</td><td rowspan="1" colspan="1">0.05</td><td rowspan="1" colspan="1">0.05</td><td rowspan="1" colspan="1">0.04</td><td rowspan="1" colspan="1">0.08</td><td rowspan="1" colspan="1">0.08</td></tr><tr><td rowspan="1" colspan="1">Setae on Tergite I</td><td rowspan="1" colspan="1">0.04–0.07</td><td rowspan="1" colspan="1">0.04–0.06</td><td rowspan="1" colspan="1">0.05</td><td rowspan="1" colspan="1">0.03</td><td rowspan="1" colspan="1">0.05–0.08</td><td rowspan="1" colspan="1">0.04</td><td rowspan="1" colspan="1">0.06–0.08</td><td rowspan="1" colspan="1">0.07</td></tr><tr><td rowspan="1" colspan="1">Setae on Tergite VIII</td><td rowspan="1" colspan="1">0.06–0.08</td><td rowspan="1" colspan="1">0.06–0.07</td><td rowspan="1" colspan="1">0.06</td><td rowspan="1" colspan="1">0.06–0.07</td><td rowspan="1" colspan="1">–</td><td rowspan="1" colspan="1">0.05</td><td rowspan="1" colspan="1">0.09</td><td rowspan="1" colspan="1">0.09</td></tr><tr><td rowspan="1" colspan="1">Setae on Ant. III</td><td rowspan="1" colspan="1">0.03–0.06</td><td rowspan="1" colspan="1">–</td><td rowspan="1" colspan="1">0.05</td><td rowspan="1" colspan="1">0.04</td><td rowspan="1" colspan="1">0.04</td><td rowspan="1" colspan="1">0.03</td><td rowspan="1" colspan="1">0.06–0.09</td><td rowspan="1" colspan="1">0.07</td></tr><tr><td rowspan="1" colspan="1">Setae on Hind tibia</td><td rowspan="1" colspan="1">0.06–0.09</td><td rowspan="1" colspan="1">0.07</td><td rowspan="1" colspan="1">0.08–0.09</td><td rowspan="1" colspan="1">0.05–0.07</td><td rowspan="1" colspan="1">0.07–0.10</td><td rowspan="1" colspan="1">0.07</td><td rowspan="1" colspan="1">0.07–0.10</td><td rowspan="1" colspan="1">0.07–0.09</td></tr><tr><td rowspan="3" colspan="1">Number</td><td rowspan="1" colspan="1">Number of secondary rhinaria on Ant. III</td><td rowspan="1" colspan="1">3–39</td><td rowspan="1" colspan="1">101–103</td><td rowspan="1" colspan="1">4–6</td><td rowspan="1" colspan="1">90–112</td><td rowspan="1" colspan="1">120–123</td><td rowspan="1" colspan="1">43–46</td><td rowspan="1" colspan="1">3–17</td><td rowspan="1" colspan="1">58–59</td></tr><tr><td rowspan="1" colspan="1">Number of secondary rhinaria on Ant. IV</td><td rowspan="1" colspan="1">0</td><td rowspan="1" colspan="1">0</td><td rowspan="1" colspan="1">0</td><td rowspan="1" colspan="1">1–4</td><td rowspan="1" colspan="1">4</td><td rowspan="1" colspan="1">0–8</td><td rowspan="1" colspan="1">0</td><td rowspan="1" colspan="1">0</td></tr><tr><td rowspan="1" colspan="1">Number of secondary rhinaria on Ant. V</td><td rowspan="1" colspan="1">0</td><td rowspan="1" colspan="1">0</td><td rowspan="1" colspan="1">0</td><td rowspan="1" colspan="1">0</td><td rowspan="1" colspan="1">0</td><td rowspan="1" colspan="1">0–1</td><td rowspan="1" colspan="1">0</td><td rowspan="1" colspan="1">0</td></tr><tr><td rowspan="25" colspan="1">Ratio (times)</td><td rowspan="1" colspan="1">Body length / Body width</td><td rowspan="1" colspan="1">1.74–2.31</td><td rowspan="1" colspan="1">2.28–2.35</td><td rowspan="1" colspan="1">1.78–1.80</td><td rowspan="1" colspan="1">2.25–2.37</td><td rowspan="1" colspan="1">2.16–2.42</td><td rowspan="1" colspan="1">2.51–2.63</td><td rowspan="1" colspan="1">1.84–1.90</td><td rowspan="1" colspan="1">2.27–2.44</td></tr><tr><td rowspan="1" colspan="1">Whole antennae / Body</td><td rowspan="1" colspan="1">0.80–0.87</td><td rowspan="1" colspan="1">–</td><td rowspan="1" colspan="1">0.58–0.71</td><td rowspan="1" colspan="1">0.90–1.08</td><td rowspan="1" colspan="1">–</td><td rowspan="1" colspan="1">0.89–0.93</td><td rowspan="1" colspan="1">0.81–0.83</td><td rowspan="1" colspan="1">–</td></tr><tr><td rowspan="1" colspan="1">Hind femur / Ant. III</td><td rowspan="1" colspan="1">1.18–1.69</td><td rowspan="1" colspan="1">0.94–1.15</td><td rowspan="1" colspan="1">1.54–1.75</td><td rowspan="1" colspan="1">1.08–1.19</td><td rowspan="1" colspan="1">0.97–1.01</td><td rowspan="1" colspan="1">1.2</td><td rowspan="1" colspan="1">1.37–1.48</td><td rowspan="1" colspan="1">1.20–1.22</td></tr><tr><td rowspan="1" colspan="1">Hind tibia / Body</td><td rowspan="1" colspan="1">0.56–0.59</td><td rowspan="1" colspan="1">0.63–0.64</td><td rowspan="1" colspan="1">0.51–0.54</td><td rowspan="1" colspan="1">0.61–0.69</td><td rowspan="1" colspan="1">0.58–0.65</td><td rowspan="1" colspan="1">0.55</td><td rowspan="1" colspan="1">0.54–0.57</td><td rowspan="1" colspan="1">0.57–0.65</td></tr><tr><td rowspan="1" colspan="1">Ant. I / Ant. III</td><td rowspan="1" colspan="1">0.15–0.24</td><td rowspan="1" colspan="1">0.13–0.15</td><td rowspan="1" colspan="1">0.21–0.22</td><td rowspan="1" colspan="1">0.14–0.17</td><td rowspan="1" colspan="1">0.10</td><td rowspan="1" colspan="1">0.19–0.20</td><td rowspan="1" colspan="1">0.21–0.23</td><td rowspan="1" colspan="1">0.16–0.17</td></tr><tr><td rowspan="1" colspan="1">Ant. II / Ant. III</td><td rowspan="1" colspan="1">0.11–0.19</td><td rowspan="1" colspan="1">0.08–0.11</td><td rowspan="1" colspan="1">0.15–0.16</td><td rowspan="1" colspan="1">0.11–0.13</td><td rowspan="1" colspan="1">0.10</td><td rowspan="1" colspan="1">0.14</td><td rowspan="1" colspan="1">0.16–0.19</td><td rowspan="1" colspan="1">0.13</td></tr><tr><td rowspan="1" colspan="1">Ant. IV / Ant. III</td><td rowspan="1" colspan="1">0.45–0.61</td><td rowspan="1" colspan="1">0.45–0.52</td><td rowspan="1" colspan="1">0.52–0.56</td><td rowspan="1" colspan="1">0.49–0.50</td><td rowspan="1" colspan="1">–</td><td rowspan="1" colspan="1">0.60</td><td rowspan="1" colspan="1">0.59–0.63</td><td rowspan="1" colspan="1">0.51</td></tr><tr><td rowspan="1" colspan="1">Ant. V / Ant. III</td><td rowspan="1" colspan="1">0.42–0.59</td><td rowspan="1" colspan="1">0.34–0.40</td><td rowspan="1" colspan="1">0.45–0.46</td><td rowspan="1" colspan="1">0.41–0.44</td><td rowspan="1" colspan="1">–</td><td rowspan="1" colspan="1">0.57</td><td rowspan="1" colspan="1">0.47–0.55</td><td rowspan="1" colspan="1">0.42</td></tr><tr><td rowspan="1" colspan="1">Ant. VIb / Ant. III</td><td rowspan="1" colspan="1">0.17–0.33</td><td rowspan="1" colspan="1">0.14</td><td rowspan="1" colspan="1">0.24–0.26</td><td rowspan="1" colspan="1">0.19–0.20</td><td rowspan="1" colspan="1">–</td><td rowspan="1" colspan="1">0.23</td><td rowspan="1" colspan="1">0.20–0.27</td><td rowspan="1" colspan="1">0.18</td></tr><tr><td rowspan="1" colspan="1"><abbrev xmlns:xlink="http://www.w3.org/1999/xlink" xlink:title="processus terminalis" id="ABBRID0ERDBG" xlink:type="simple">PT</abbrev> / Ant. III</td><td rowspan="1" colspan="1">0.53–0.81</td><td rowspan="1" colspan="1">–</td><td rowspan="1" colspan="1">0.54–0.58</td><td rowspan="1" colspan="1">0.49–0.56</td><td rowspan="1" colspan="1">–</td><td rowspan="1" colspan="1">0.65</td><td rowspan="1" colspan="1">0.70–0.86</td><td rowspan="1" colspan="1">–</td></tr><tr><td rowspan="1" colspan="1"><abbrev xmlns:xlink="http://www.w3.org/1999/xlink" xlink:title="processus terminalis" id="ABBRID0ESEBG" xlink:type="simple">PT</abbrev> / Ant. VIb</td><td rowspan="1" colspan="1">2.29–3.28</td><td rowspan="1" colspan="1">–</td><td rowspan="1" colspan="1">2.25–2.26</td><td rowspan="1" colspan="1">2.44–2.90</td><td rowspan="1" colspan="1">–</td><td rowspan="1" colspan="1">2.87</td><td rowspan="1" colspan="1">3.21–3.43</td><td rowspan="1" colspan="1">–</td></tr><tr><td rowspan="1" colspan="1"><abbrev xmlns:xlink="http://www.w3.org/1999/xlink" xlink:title="ultimate rostral segment" id="ABBRID0ETFBG" xlink:type="simple">URS</abbrev> / <abbrev xmlns:xlink="http://www.w3.org/1999/xlink" xlink:title="basal width of ultimate rostral segment" id="ABBRID0EXFBG" xlink:type="simple">BW URS</abbrev></td><td rowspan="1" colspan="1">2.50–2.68</td><td rowspan="1" colspan="1">2.45–3.00</td><td rowspan="1" colspan="1">2.23–2.69</td><td rowspan="1" colspan="1">2.30–2.59</td><td rowspan="1" colspan="1">1.57–1.66</td><td rowspan="1" colspan="1">2.34–2.62</td><td rowspan="1" colspan="1">2.22–2.38</td><td rowspan="1" colspan="1">2.03–2.19</td></tr><tr><td rowspan="1" colspan="1"><abbrev xmlns:xlink="http://www.w3.org/1999/xlink" xlink:title="ultimate rostral segment" id="ABBRID0EXGBG" xlink:type="simple">URS</abbrev> / <abbrev xmlns:xlink="http://www.w3.org/1999/xlink" xlink:title="second hind tarsal segment" id="ABBRID0E2GBG" xlink:type="simple">2HT</abbrev></td><td rowspan="1" colspan="1">0.61–0.66</td><td rowspan="1" colspan="1">0.62–0.68</td><td rowspan="1" colspan="1">0.62–0.64</td><td rowspan="1" colspan="1">0.55–0.63</td><td rowspan="1" colspan="1">0.57–0.62</td><td rowspan="1" colspan="1">0.58–0.62</td><td rowspan="1" colspan="1">0.61–0.63</td><td rowspan="1" colspan="1">0.57–0.60</td></tr><tr><td rowspan="1" colspan="1">Cauda / <abbrev xmlns:xlink="http://www.w3.org/1999/xlink" xlink:title="basal width of cauda" id="ABBRID0E2HBG" xlink:type="simple">BW Cauda</abbrev></td><td rowspan="1" colspan="1">0.58–0.69</td><td rowspan="1" colspan="1">0.73–0.77</td><td rowspan="1" colspan="1">0.67</td><td rowspan="1" colspan="1">0.63–0.80</td><td rowspan="1" colspan="1">0.68–0.83</td><td rowspan="1" colspan="1">0.78</td><td rowspan="1" colspan="1">0.78–0.80</td><td rowspan="1" colspan="1">0.86–0.89</td></tr><tr><td rowspan="1" colspan="1">Cephalic setae / <abbrev xmlns:xlink="http://www.w3.org/1999/xlink" xlink:title="basal diameter of antennal segment III" id="ABBRID0E2IBG" xlink:type="simple">Ant. III BD</abbrev></td><td rowspan="1" colspan="1">1.36–2.14</td><td rowspan="1" colspan="1">1.28</td><td rowspan="1" colspan="1">1.59–1.97</td><td rowspan="1" colspan="1">1.37</td><td rowspan="1" colspan="1">0.90</td><td rowspan="1" colspan="1">1.22</td><td rowspan="1" colspan="1">2.11–2.70</td><td rowspan="1" colspan="1">2.52–2.55</td></tr><tr><td rowspan="1" colspan="1">Setae on Tergite I / <abbrev xmlns:xlink="http://www.w3.org/1999/xlink" xlink:title="basal diameter of antennal segment III" id="ABBRID0E2JBG" xlink:type="simple">Ant. III BD</abbrev></td><td rowspan="1" colspan="1">1.25–2.10</td><td rowspan="1" colspan="1">1.13–1.57</td><td rowspan="1" colspan="1">1.30–1.30</td><td rowspan="1" colspan="1">0.94</td><td rowspan="1" colspan="1">0.92–1.45</td><td rowspan="1" colspan="1">1.16</td><td rowspan="1" colspan="1">2.03–2.18</td><td rowspan="1" colspan="1">2.12–2.15</td></tr><tr><td rowspan="1" colspan="1">Setae on Tergite VIII / <abbrev xmlns:xlink="http://www.w3.org/1999/xlink" xlink:title="basal diameter of antennal segment III" id="ABBRID0E2KBG" xlink:type="simple">Ant. III BD</abbrev></td><td rowspan="1" colspan="1">2.05–2.62</td><td rowspan="1" colspan="1">1.44–2.03</td><td rowspan="1" colspan="1">1.57</td><td rowspan="1" colspan="1">1.88–1.94</td><td rowspan="1" colspan="1">–</td><td rowspan="1" colspan="1">1.13</td><td rowspan="1" colspan="1">2.32–2.90</td><td rowspan="1" colspan="1">2.73–2.82</td></tr><tr><td rowspan="1" colspan="1">Setae on ANT. III / ANT. III BD</td><td rowspan="1" colspan="1">0.96–1.76</td><td rowspan="1" colspan="1">–</td><td rowspan="1" colspan="1">1.38–1.45</td><td rowspan="1" colspan="1">1.00–1.03</td><td rowspan="1" colspan="1">0.74–0.77</td><td rowspan="1" colspan="1">0.80</td><td rowspan="1" colspan="1">2.07–2.29</td><td rowspan="1" colspan="1">2.09–2.12</td></tr><tr><td rowspan="1" colspan="1">Setae on hind tibia / Hind tibia MW</td><td rowspan="1" colspan="1">1.11–1.70</td><td rowspan="1" colspan="1">1.48–1.55</td><td rowspan="1" colspan="1">1.32–1.52</td><td rowspan="1" colspan="1">0.52–1.66</td><td rowspan="1" colspan="1">0.96–1.44</td><td rowspan="1" colspan="1">1.50</td><td rowspan="1" colspan="1">1.17–2.00</td><td rowspan="1" colspan="1">1.58–2.00</td></tr><tr><td rowspan="1" colspan="1"><abbrev xmlns:xlink="http://www.w3.org/1999/xlink" xlink:title="siphunculus" id="ABBRID0ETNBG" xlink:type="simple">SIPH</abbrev> / Body</td><td rowspan="1" colspan="1">0.21–0.24</td><td rowspan="1" colspan="1">0.19–0.20</td><td rowspan="1" colspan="1">0.22–0.23</td><td rowspan="1" colspan="1">0.21–0.23</td><td rowspan="1" colspan="1">0.19–0.21</td><td rowspan="1" colspan="1">0.09–0.11</td><td rowspan="1" colspan="1">0.25–0.26</td><td rowspan="1" colspan="1">0.20–0.22</td></tr><tr><td rowspan="1" colspan="1"><abbrev xmlns:xlink="http://www.w3.org/1999/xlink" xlink:title="siphunculus" id="ABBRID0EUOBG" xlink:type="simple">SIPH</abbrev> / Cauda</td><td rowspan="1" colspan="1">5.22–6.21</td><td rowspan="1" colspan="1">4.03–4.78</td><td rowspan="1" colspan="1">–</td><td rowspan="1" colspan="1">4.30–6.30</td><td rowspan="1" colspan="1">5.17–6.21</td><td rowspan="1" colspan="1">1.97</td><td rowspan="1" colspan="1">5.13–5.45</td><td rowspan="1" colspan="1">3.97–3.99</td></tr><tr><td rowspan="1" colspan="1"><abbrev xmlns:xlink="http://www.w3.org/1999/xlink" xlink:title="siphunculus" id="ABBRID0EVPBG" xlink:type="simple">SIPH</abbrev> / Ant. III</td><td rowspan="1" colspan="1">0.73–0.98</td><td rowspan="1" colspan="1">0.51–0.63</td><td rowspan="1" colspan="1">1.04–1.20</td><td rowspan="1" colspan="1">0.62–0.68</td><td rowspan="1" colspan="1">0.54–0.57</td><td rowspan="1" colspan="1">0.35–0.39</td><td rowspan="1" colspan="1">1.06–1.13</td><td rowspan="1" colspan="1">0.73</td></tr><tr><td rowspan="1" colspan="1"><abbrev xmlns:xlink="http://www.w3.org/1999/xlink" xlink:title="siphunculus" id="ABBRID0EWQBG" xlink:type="simple">SIPH</abbrev> / <abbrev xmlns:xlink="http://www.w3.org/1999/xlink" xlink:title="basal width of siphunculus" id="ABBRID0E1QBG" xlink:type="simple">BW SIPH</abbrev></td><td rowspan="1" colspan="1">3.49–6.23</td><td rowspan="1" colspan="1">4.59–6.71</td><td rowspan="1" colspan="1">4.49–4.94</td><td rowspan="1" colspan="1">4.18–4.59</td><td rowspan="1" colspan="1">3.70–4.28</td><td rowspan="1" colspan="1">3.02–3.48</td><td rowspan="1" colspan="1">4.45–5.08</td><td rowspan="1" colspan="1">5.85–6.04</td></tr><tr><td rowspan="1" colspan="1"><abbrev xmlns:xlink="http://www.w3.org/1999/xlink" xlink:title="siphunculus" id="ABBRID0E1RBG" xlink:type="simple">SIPH</abbrev> / <abbrev xmlns:xlink="http://www.w3.org/1999/xlink" xlink:title="mid-width of siphunculus" id="ABBRID0E5RBG" xlink:type="simple">MW SIPH</abbrev></td><td rowspan="1" colspan="1">4.44–7.91</td><td rowspan="1" colspan="1">6.78–7.23</td><td rowspan="1" colspan="1">6.61–7.12</td><td rowspan="1" colspan="1">5.83–6.85</td><td rowspan="1" colspan="1">4.35–5.29</td><td rowspan="1" colspan="1">3.79–4.19</td><td rowspan="1" colspan="1">4.58–7.11</td><td rowspan="1" colspan="1">7.14–7.20</td></tr><tr><td rowspan="1" colspan="1"><abbrev xmlns:xlink="http://www.w3.org/1999/xlink" xlink:title="siphunculus" id="ABBRID0E5SBG" xlink:type="simple">SIPH</abbrev> / <abbrev xmlns:xlink="http://www.w3.org/1999/xlink" xlink:title="distal width of siphunculus" id="ABBRID0ECTBG" xlink:type="simple">DW SIPH</abbrev></td><td rowspan="1" colspan="1">5.20–10.04</td><td rowspan="1" colspan="1">6.56–7.43</td><td rowspan="1" colspan="1">6.88–8.38</td><td rowspan="1" colspan="1">5.96–6.85</td><td rowspan="1" colspan="1">4.98–5.55</td><td rowspan="1" colspan="1">4.62–5.03</td><td rowspan="1" colspan="1">7.37–9.99</td><td rowspan="1" colspan="1">6.75–7.03</td></tr></tbody></table><table-wrap-foot><fn><p>Parts <italic><tp:taxon-name><tp:taxon-name-part taxon-name-part-type="genus" reg="Amphicercidus">Amphicercidus</tp:taxon-name-part><tp:taxon-name-part taxon-name-part-type="species" reg="japonicus">japonicus</tp:taxon-name-part></tp:taxon-name></italic> (<italic><tp:taxon-name><tp:taxon-name-part taxon-name-part-type="genus" reg="Amphicercidus">Amphicercidus</tp:taxon-name-part><tp:taxon-name-part taxon-name-part-type="species" reg="forsythiae">forsythiae</tp:taxon-name-part></tp:taxon-name></italic> Zhang, Zhong &amp; Zhang, 1992), syn. nov. <italic><tp:taxon-name><tp:taxon-name-part taxon-name-part-type="genus" reg="Amphicercidus">Amphicercidus</tp:taxon-name-part><tp:taxon-name-part taxon-name-part-type="species" reg="japonicus">japonicus</tp:taxon-name-part></tp:taxon-name></italic> (<italic><tp:taxon-name><tp:taxon-name-part taxon-name-part-type="genus" reg="Amphicercidus">Amphicercidus</tp:taxon-name-part><tp:taxon-name-part taxon-name-part-type="species" reg="sinilonicericola">sinilonicericola</tp:taxon-name-part></tp:taxon-name></italic> Zhang, 1980), syn. nov. <italic><tp:taxon-name><tp:taxon-name-part taxon-name-part-type="genus" reg="Amphicercidus">Amphicercidus</tp:taxon-name-part><tp:taxon-name-part taxon-name-part-type="species" reg="pulverulens">pulverulens</tp:taxon-name-part></tp:taxon-name></italic>, <italic><tp:taxon-name><tp:taxon-name-part taxon-name-part-type="genus" reg="Amphicercidus">Amphicercidus</tp:taxon-name-part><tp:taxon-name-part taxon-name-part-type="species" reg="tuberculatus">tuberculatus</tp:taxon-name-part></tp:taxon-name></italic></p></fn></table-wrap-foot></table-wrap></tp:treatment-sec><ref-list><ref id="B8"><mixed-citation xmlns:xlink="http://www.w3.org/1999/xlink" xlink:type="simple"><person-group><name name-style="western"><surname>Gillette</surname><given-names>CP</given-names></name></person-group> (<year>1911</year>) <article-title>Two <italic><tp:taxon-name><tp:taxon-name-part taxon-name-part-type="genus">Rhopalosiphum</tp:taxon-name-part></tp:taxon-name></italic> species and <italic><tp:taxon-name><tp:taxon-name-part taxon-name-part-type="genus">Aphis</tp:taxon-name-part><tp:taxon-name-part taxon-name-part-type="species">pulverulens</tp:taxon-name-part></tp:taxon-name></italic> n. sp.</article-title><source>Journal of Economic Entomology</source><volume>4</volume>(<issue>3</issue>): <fpage>320</fpage>–<lpage>325</lpage>. <ext-link xlink:href="10.1093/jee/4.3.320" ext-link-type="doi" xlink:type="simple">https://doi.org/10.1093/jee/4.3.320</ext-link></mixed-citation></ref><ref id="B18"><mixed-citation xmlns:xlink="http://www.w3.org/1999/xlink" xlink:type="simple"><person-group><name name-style="western"><surname>Oestlund</surname><given-names>OW</given-names></name></person-group> (<year>1923</year>) <article-title>A synoptical key to the <tp:taxon-name><tp:taxon-name-part taxon-name-part-type="family">Aphididae</tp:taxon-name-part></tp:taxon-name> of Minnesota.</article-title><source>Report of the State Entomologist of Minnesota</source><volume>19</volume>: <fpage>114</fpage>–<lpage>151</lpage>.</mixed-citation></ref><ref id="B1"><mixed-citation xmlns:xlink="http://www.w3.org/1999/xlink" xlink:type="simple"><person-group><name name-style="western"><surname>Blackman</surname><given-names>RL</given-names></name><name name-style="western"><surname>Eastop</surname><given-names>VF</given-names></name></person-group> (<year>2024</year>) Aphids on the World’s Plants: An online identification and information guide. <ext-link xlink:href="http://www.aphidsonworldsplants" ext-link-type="uri" xlink:type="simple">http://www.aphidsonworldsplants</ext-link> [accessed 20 Nov 2024]</mixed-citation></ref></ref-list></tp:taxon-treatment>
