# Supplementary material for: ﻿Amphicercidus (Hemiptera, Aphidinae, Macrosiphini) species in China: two synonyms and two new records
Source: Zookeys. 2025 Jun 23;1243:29–49. doi: 10.3897/zookeys.1243.142124 (PMC12238989; doi:10.3897/zookeys.1243.142124)
Supplement: XML Treatment for Amphicercidus tuberculatus [file zookeys.1243.142124-treatment5.xml]

<!DOCTYPE tp:taxon-treatment
  PUBLIC "-//TaxonX//DTD Taxonomic Treatment Publishing DTD v0 20100105//EN" "tax-treatment-NSO.dtd">
<tp:taxon-treatment xmlns:tp="http://www.plazi.org/taxpub"><tp:treatment-meta><kwd-group><label>Taxon classification</label><kwd>
              <named-content content-type="kingdom">Animalia</named-content>
            </kwd></kwd-group><mixed-citation publication-type="journal"><person-group><name><surname>Xu</surname><given-names>Ying</given-names></name><name><surname>Chen</surname><given-names>Jing</given-names></name><name><surname>Kholmatov</surname><given-names>Bakhtiyor Rustamovich</given-names></name><name><surname>Jiang</surname><given-names>Li-Yun</given-names></name><name><surname>Qiao</surname><given-names>Ge-Xia</given-names></name></person-group><article-title>﻿<italic><tp:taxon-name><tp:taxon-name-part taxon-name-part-type="genus" reg="Amphicercidus">Amphicercidus</tp:taxon-name-part></tp:taxon-name></italic> (<tp:taxon-name><tp:taxon-name-part taxon-name-part-type="order">Hemiptera</tp:taxon-name-part></tp:taxon-name>, <tp:taxon-name><tp:taxon-name-part taxon-name-part-type="subfamily">Aphidinae</tp:taxon-name-part></tp:taxon-name>, <tp:taxon-name><tp:taxon-name-part taxon-name-part-type="tribe">Macrosiphini</tp:taxon-name-part></tp:taxon-name>) species in China: two synonyms and two new records</article-title><source>Zookeys</source><day>23</day><month>06</month><year>2025</year><volume>1243</volume><fpage>29</fpage><lpage>49</lpage><pub-id pub-id-type="doi">10.3897/zookeys.1243.142124</pub-id></mixed-citation></tp:treatment-meta><tp:nomenclature><label>﻿</label><tp:taxon-name>
            <object-id xmlns:xlink="http://www.w3.org/1999/xlink" content-type="arpha" xlink:type="simple">9DC130B2-44E4-5F14-B0CC-877BECB3429D</object-id>
            <tp:taxon-name-part taxon-name-part-type="genus" reg="Amphicercidus">Amphicercidus</tp:taxon-name-part>
            <tp:taxon-name-part taxon-name-part-type="species" reg="tuberculatus">tuberculatus</tp:taxon-name-part>
          </tp:taxon-name><tp:taxon-authority>David, Narayanan &amp; Rajasingh, 1971</tp:taxon-authority><xref ref-type="fig" rid="F10">Figs 10</xref><xref ref-type="fig" rid="F11">, 11</xref><xref ref-type="fig" rid="F12">, 12</xref><xref ref-type="fig" rid="F13">, 13</xref><xref ref-type="fig" rid="F14">, 14E, F</xref><xref ref-type="table" rid="T2">, Table 2</xref><tp:nomenclature-citation-list><tp:nomenclature-citation><tp:taxon-name>
                <tp:taxon-name-part taxon-name-part-type="genus" reg="Amphicercidus">Amphicercidus</tp:taxon-name-part>
                <tp:taxon-name-part taxon-name-part-type="species" reg="tuberculatus">tuberculatus</tp:taxon-name-part>
              </tp:taxon-name><comment>David, Narayanan &amp; Rajasingh, 1971: 419.</comment></tp:nomenclature-citation></tp:nomenclature-citation-list></tp:nomenclature><tp:treatment-sec sec-type="material" id="SECID0EM5AI"><title>Specimens examined.</title><p>One alate viviparous female and one apterous female, 23.VII.2014, <bold>China: Xizang</bold> (Shigatse City; alt. 2657 m), No. 32720-1-1, on <italic><tp:taxon-name><tp:taxon-name-part taxon-name-part-type="genus" reg="Lonicera">Lonicera</tp:taxon-name-part></tp:taxon-name></italic>, coll. J. Chen and X. C. Zhu; one apterous female (COI: <ext-link xmlns:xlink="http://www.w3.org/1999/xlink" xlink:href="PQ611219" ext-link-type="gen" xlink:type="simple">PQ611219</ext-link>), 23.VII.2014, <bold>China: Xizang</bold> (Shigatse City), No. 32720-1-1, on <italic><tp:taxon-name><tp:taxon-name-part taxon-name-part-type="genus" reg="Lonicera">Lonicera</tp:taxon-name-part></tp:taxon-name></italic>, coll. J. Chen and X. C. Zhu; one alate viviparous female and one apterous female, 23.VII.2014, <bold>China: Xizang</bold> (Shigatse City; alt. 2657 m), No. 32721-1-1, on <italic><tp:taxon-name><tp:taxon-name-part taxon-name-part-type="genus" reg="Lonicera">Lonicera</tp:taxon-name-part></tp:taxon-name></italic>, coll. J. Chen and X. C. Zhu; one apterous female (COI: <ext-link xmlns:xlink="http://www.w3.org/1999/xlink" xlink:href="PQ611220" ext-link-type="gen" xlink:type="simple">PQ611220</ext-link>), 23.VII.2014, <bold>China: Xizang</bold> (Shigatse City), No. 32721-1-1, on <italic><tp:taxon-name><tp:taxon-name-part taxon-name-part-type="genus" reg="Lonicera">Lonicera</tp:taxon-name-part></tp:taxon-name></italic>, coll. J. Chen and X. C. Zhu.</p><fig id="F10" position="float" orientation="portrait"><object-id xmlns:xlink="http://www.w3.org/1999/xlink" content-type="doi" xlink:type="simple">10.3897/zookeys.1243.142124.figure10</object-id><object-id xmlns:xlink="http://www.w3.org/1999/xlink" content-type="zenodo_dep_id" xlink:type="simple">15735705</object-id><object-id xmlns:xlink="http://www.w3.org/1999/xlink" content-type="arpha" xlink:type="simple">5CE93810-5151-5220-8A80-3F71BE951C3C</object-id><label>Figure 10.</label><caption><p>Specimen No. 32721-1-1-2: <italic><tp:taxon-name><tp:taxon-name-part taxon-name-part-type="genus" reg="Amphicercidus">Amphicercidus</tp:taxon-name-part><tp:taxon-name-part taxon-name-part-type="species" reg="tuberculatus">tuberculatus</tp:taxon-name-part></tp:taxon-name></italic> David, Narayanan &amp; Rajasingh: habitus of apterous viviparous female. Scale bar = 1.00 mm.</p></caption><graphic xmlns:xlink="http://www.w3.org/1999/xlink" xlink:href="zookeys-1243-029_article-142124__-g010.jpg" position="float" orientation="portrait" xlink:type="simple" id="oo_1359399.jpg"><uri content-type="original_file" xlink:type="simple">https://binary.pensoft.net/fig/1359399</uri></graphic></fig><fig id="F11" position="float" orientation="portrait"><object-id xmlns:xlink="http://www.w3.org/1999/xlink" content-type="doi" xlink:type="simple">10.3897/zookeys.1243.142124.figure11</object-id><object-id xmlns:xlink="http://www.w3.org/1999/xlink" content-type="zenodo_dep_id" xlink:type="simple">15735707</object-id><object-id xmlns:xlink="http://www.w3.org/1999/xlink" content-type="arpha" xlink:type="simple">E141F32F-7163-5806-BF58-832F6C94B1F3</object-id><label>Figure 11.</label><caption><p>Specimen No. 32721-1-1-1: <italic><tp:taxon-name><tp:taxon-name-part taxon-name-part-type="genus" reg="Amphicercidus">Amphicercidus</tp:taxon-name-part><tp:taxon-name-part taxon-name-part-type="species" reg="tuberculatus">tuberculatus</tp:taxon-name-part></tp:taxon-name></italic> David, Narayanan &amp; Rajasingh: habitus of alate viviparous female. Scale bar = 1.00 mm.</p></caption><graphic xmlns:xlink="http://www.w3.org/1999/xlink" xlink:href="zookeys-1243-029_article-142124__-g011.jpg" position="float" orientation="portrait" xlink:type="simple" id="oo_1359400.jpg"><uri content-type="original_file" xlink:type="simple">https://binary.pensoft.net/fig/1359400</uri></graphic></fig></tp:treatment-sec><tp:treatment-sec sec-type="diagnosis" id="SECID0EQBBI"><title>Diagnosis.</title><p>Dorsal tubercles on body are large and round; pronotum and abdominal tergites II–VII each with one pair of marginal tubercles, and abdominal tergites VII and VIII each with one pair of spinal tubercles (Figs <xref ref-type="fig" rid="F12">12B</xref>, <xref ref-type="fig" rid="F13">13G</xref>); antennal segment III with 3–17 secondary rhinaria in apterae (Figs <xref ref-type="fig" rid="F12">12D</xref>, <xref ref-type="fig" rid="F13">13B</xref>); processus terminalis 3.21–3.43× as long as the basal part of the last antennal segment.</p><fig id="F12" position="float" orientation="portrait"><object-id xmlns:xlink="http://www.w3.org/1999/xlink" content-type="doi" xlink:type="simple">10.3897/zookeys.1243.142124.figure12</object-id><object-id xmlns:xlink="http://www.w3.org/1999/xlink" content-type="zenodo_dep_id" xlink:type="simple">15735709</object-id><object-id xmlns:xlink="http://www.w3.org/1999/xlink" content-type="arpha" xlink:type="simple">5CB5FA9E-61B6-5435-8FF8-C6435E71D220</object-id><label>Figure 12.</label><caption><p>Specimen No. 32721-1-1-2: <italic><tp:taxon-name><tp:taxon-name-part taxon-name-part-type="genus" reg="Amphicercidus">Amphicercidus</tp:taxon-name-part><tp:taxon-name-part taxon-name-part-type="species" reg="tuberculatus">tuberculatus</tp:taxon-name-part></tp:taxon-name></italic> David, Narayanan &amp; Rajasingh. Apterous viviparous female: <bold>A.</bold> Dorsal view of head; <bold>B.</bold> Spinal tubercles of abdominal tergites VII-VIII <bold>C.</bold> Ultimate rostral segment; <bold>D.</bold> Antenna; <bold>F.</bold> Cauda; <bold>G.</bold> Second hind tarsal segment; <bold>H.</bold> Mesosternal furca siphunculus; <bold>I.</bold> Genital plate; <bold>J.</bold> Siphunculus. Alate viviparous female; <bold>E.</bold> Antennal segments I-VIb. Scale bars: 0.10 mm.</p></caption><graphic xmlns:xlink="http://www.w3.org/1999/xlink" xlink:href="zookeys-1243-029_article-142124__-g012.jpg" position="float" orientation="portrait" xlink:type="simple" id="oo_1359401.jpg"><uri content-type="original_file" xlink:type="simple">https://binary.pensoft.net/fig/1359401</uri></graphic></fig><fig id="F13" position="float" orientation="portrait"><object-id xmlns:xlink="http://www.w3.org/1999/xlink" content-type="doi" xlink:type="simple">10.3897/zookeys.1243.142124.figure13</object-id><object-id xmlns:xlink="http://www.w3.org/1999/xlink" content-type="zenodo_dep_id" xlink:type="simple">15735711</object-id><object-id xmlns:xlink="http://www.w3.org/1999/xlink" content-type="arpha" xlink:type="simple">9EE4EBA9-86B7-5C03-B343-8E96EEE3087B</object-id><label>Figure 13.</label><caption><p>Specimen No. 32721-1-1-2: <italic><tp:taxon-name><tp:taxon-name-part taxon-name-part-type="genus" reg="Amphicercidus">Amphicercidus</tp:taxon-name-part><tp:taxon-name-part taxon-name-part-type="species" reg="tuberculatus">tuberculatus</tp:taxon-name-part></tp:taxon-name></italic> David, Narayanan &amp; Rajasingh. Apterous viviparous female: <bold>A.</bold> Dorsal view of head; <bold>B.</bold> Antenna; <bold>C.</bold> Ultimate rostral segment; <bold>D.</bold> Mesosternal furca; <bold>E.</bold> Second hind tarsal segment; <bold>F.</bold> Marginal tubercle of abdominal tergite I; <bold>G.</bold> Marginal and spinal tubercles on abdomen; <bold>H.</bold> Siphunculus; <bold>I.</bold> Cauda; <bold>J.</bold> Genital plate. Alate viviparous female <bold>K.</bold> Antenna segments I-V. Scale bars: 0.10 mm.</p></caption><graphic xmlns:xlink="http://www.w3.org/1999/xlink" xlink:href="zookeys-1243-029_article-142124__-g013.jpg" position="float" orientation="portrait" xlink:type="simple" id="oo_1359402.jpg"><uri content-type="original_file" xlink:type="simple">https://binary.pensoft.net/fig/1359402</uri></graphic></fig><fig id="F14" position="float" orientation="portrait"><object-id xmlns:xlink="http://www.w3.org/1999/xlink" content-type="doi" xlink:type="simple">10.3897/zookeys.1243.142124.figure14</object-id><object-id xmlns:xlink="http://www.w3.org/1999/xlink" content-type="zenodo_dep_id" xlink:type="simple">15735713</object-id><object-id xmlns:xlink="http://www.w3.org/1999/xlink" content-type="arpha" xlink:type="simple">18E97664-5359-50AB-AFC4-828E892B27CD</object-id><label>Figure 14.</label><caption><p><italic><tp:taxon-name><tp:taxon-name-part taxon-name-part-type="genus" reg="Amphicercidus">Amphicercidus</tp:taxon-name-part></tp:taxon-name></italic> species in the field. <bold>A.</bold> Apterae of <italic><tp:taxon-name><tp:taxon-name-part taxon-name-part-type="genus" reg="Amphicercidus">A.</tp:taxon-name-part><tp:taxon-name-part taxon-name-part-type="species" reg="japonicus">japonicus</tp:taxon-name-part></tp:taxon-name></italic> feeding on tender stem of <italic><tp:taxon-name><tp:taxon-name-part taxon-name-part-type="genus" reg="Lonicera">Lonicera</tp:taxon-name-part></tp:taxon-name></italic>; <bold>B.</bold> Alatae of <italic><tp:taxon-name><tp:taxon-name-part taxon-name-part-type="genus" reg="Amphicercidus">A.</tp:taxon-name-part><tp:taxon-name-part taxon-name-part-type="species" reg="japonicus">japonicus</tp:taxon-name-part></tp:taxon-name></italic> feeding on the underside of leaves of <italic><tp:taxon-name><tp:taxon-name-part taxon-name-part-type="genus" reg="Lonicera">Lonicera</tp:taxon-name-part></tp:taxon-name></italic>; <bold>C.</bold> Apterae of <italic><tp:taxon-name><tp:taxon-name-part taxon-name-part-type="genus" reg="Amphicercidus">A.</tp:taxon-name-part><tp:taxon-name-part taxon-name-part-type="species" reg="japonicus">japonicus</tp:taxon-name-part></tp:taxon-name></italic> feeding on tender stem of <italic><tp:taxon-name><tp:taxon-name-part taxon-name-part-type="genus" reg="Lonicera">Lonicera</tp:taxon-name-part></tp:taxon-name></italic>; <bold>D.</bold> Alatae of <italic><tp:taxon-name><tp:taxon-name-part taxon-name-part-type="genus" reg="Amphicercidus">A.</tp:taxon-name-part><tp:taxon-name-part taxon-name-part-type="species" reg="pulverulens">pulverulens</tp:taxon-name-part></tp:taxon-name></italic> feeding on the underside of leaves of <italic><tp:taxon-name><tp:taxon-name-part taxon-name-part-type="genus" reg="Lonicera">Lonicera</tp:taxon-name-part></tp:taxon-name></italic>; <bold>E.</bold> The apterae of <italic><tp:taxon-name><tp:taxon-name-part taxon-name-part-type="genus" reg="Amphicercidus">A.</tp:taxon-name-part><tp:taxon-name-part taxon-name-part-type="species" reg="tuberculatus">tuberculatus</tp:taxon-name-part></tp:taxon-name></italic> feeding on tender stem of <italic><tp:taxon-name><tp:taxon-name-part taxon-name-part-type="genus" reg="Lonicera">Lonicera</tp:taxon-name-part></tp:taxon-name></italic>; <bold>F.</bold> Apterae and alatae of <italic><tp:taxon-name><tp:taxon-name-part taxon-name-part-type="genus" reg="Amphicercidus">A.</tp:taxon-name-part><tp:taxon-name-part taxon-name-part-type="species" reg="tuberculatus">tuberculatus</tp:taxon-name-part></tp:taxon-name></italic> feeding on tender stem of <italic><tp:taxon-name><tp:taxon-name-part taxon-name-part-type="genus" reg="Lonicera">Lonicera</tp:taxon-name-part></tp:taxon-name></italic>.</p></caption><graphic xmlns:xlink="http://www.w3.org/1999/xlink" xlink:href="zookeys-1243-029_article-142124__-g014.jpg" position="float" orientation="portrait" xlink:type="simple" id="oo_1359403.jpg"><uri content-type="original_file" xlink:type="simple">https://binary.pensoft.net/fig/1359403</uri></graphic></fig></tp:treatment-sec><tp:treatment-sec sec-type="comments" id="SECID0EMJBI"><title>Comment.</title><p>The species resembles <italic><tp:taxon-name><tp:taxon-name-part taxon-name-part-type="genus" reg="Amphicercidus">Amphicercidus</tp:taxon-name-part><tp:taxon-name-part taxon-name-part-type="species" reg="japonicus">japonicus</tp:taxon-name-part></tp:taxon-name></italic> (Hori), but the latter may be distinguished by having the following characters: body dorsum with small tubercles, irregularly distributed on the abdomen; antennal segment III with 16–39 secondary rhinaria in apterae; and the processus terminalis 2.41–3.11× as long as the basal part of the segment.</p></tp:treatment-sec><tp:treatment-sec sec-type="biology" id="SECID0E4JBI"><title>Biology.</title><p>The species feeds on feeds on the young stems and leaves of <italic><tp:taxon-name><tp:taxon-name-part taxon-name-part-type="genus" reg="Lonicera">Lonicera</tp:taxon-name-part></tp:taxon-name></italic> (<tp:taxon-name><tp:taxon-name-part taxon-name-part-type="family">Caprifoliaceae</tp:taxon-name-part></tp:taxon-name>) (<xref ref-type="bibr" rid="B3">David et al. 1971</xref>; <xref ref-type="bibr" rid="B1">Blackman and Eastop 2024</xref>).</p></tp:treatment-sec><tp:treatment-sec sec-type="distribution" id="SECID0EXKBI"><title>Distribution.</title><p>China (Xizang); India.</p><sec sec-type="﻿DNA barcoding" id="SECID0E3KBI"><title>﻿DNA barcoding</title><p>The DNA barcodes of the three species of <italic><tp:taxon-name><tp:taxon-name-part taxon-name-part-type="genus" reg="Amphicercidus">Amphicercidus</tp:taxon-name-part></tp:taxon-name></italic> (<italic><tp:taxon-name><tp:taxon-name-part taxon-name-part-type="genus" reg="Amphicercidus">A.</tp:taxon-name-part><tp:taxon-name-part taxon-name-part-type="species" reg="japonicus">japonicus</tp:taxon-name-part></tp:taxon-name></italic>, <italic><tp:taxon-name><tp:taxon-name-part taxon-name-part-type="genus" reg="Amphicercidus">A.</tp:taxon-name-part><tp:taxon-name-part taxon-name-part-type="species" reg="pulverulens">pulverulens</tp:taxon-name-part></tp:taxon-name></italic>, and <italic><tp:taxon-name><tp:taxon-name-part taxon-name-part-type="genus" reg="Amphicercidus">A.</tp:taxon-name-part><tp:taxon-name-part taxon-name-part-type="species" reg="tuberculatus">tuberculatus</tp:taxon-name-part></tp:taxon-name></italic>) from China were obtained, and the barcodes of <italic><tp:taxon-name><tp:taxon-name-part taxon-name-part-type="genus" reg="Amphicercidus">A.</tp:taxon-name-part><tp:taxon-name-part taxon-name-part-type="species" reg="pulverulens">pulverulens</tp:taxon-name-part></tp:taxon-name></italic> and <italic><tp:taxon-name><tp:taxon-name-part taxon-name-part-type="genus" reg="Amphicercidus">A.</tp:taxon-name-part><tp:taxon-name-part taxon-name-part-type="species" reg="tuberculatus">tuberculatus</tp:taxon-name-part></tp:taxon-name></italic> were acquired for the first time. The final alignment sequences of COI consisted of 658 nucleotides, including 24 parsimony-informative sites. The interspecific genetic distances between <italic><tp:taxon-name><tp:taxon-name-part taxon-name-part-type="genus" reg="Amphicercidus">A.</tp:taxon-name-part><tp:taxon-name-part taxon-name-part-type="species" reg="japonicus">japonicus</tp:taxon-name-part></tp:taxon-name></italic> and <italic><tp:taxon-name><tp:taxon-name-part taxon-name-part-type="genus" reg="Amphicercidus">A.</tp:taxon-name-part><tp:taxon-name-part taxon-name-part-type="species" reg="pulverulens">pulverulens</tp:taxon-name-part></tp:taxon-name></italic> is 2.80–3.00%, between <italic><tp:taxon-name><tp:taxon-name-part taxon-name-part-type="genus" reg="Amphicercidus">A.</tp:taxon-name-part><tp:taxon-name-part taxon-name-part-type="species" reg="japonicus">japonicus</tp:taxon-name-part></tp:taxon-name></italic> and <italic><tp:taxon-name><tp:taxon-name-part taxon-name-part-type="genus" reg="Amphicercidus">A.</tp:taxon-name-part><tp:taxon-name-part taxon-name-part-type="species" reg="tuberculatus">tuberculatus</tp:taxon-name-part></tp:taxon-name></italic> is 3.75–4.08%, and between <italic><tp:taxon-name><tp:taxon-name-part taxon-name-part-type="genus" reg="Amphicercidus">A.</tp:taxon-name-part><tp:taxon-name-part taxon-name-part-type="species" reg="pulverulens">pulverulens</tp:taxon-name-part></tp:taxon-name></italic> and <italic><tp:taxon-name><tp:taxon-name-part taxon-name-part-type="genus" reg="Amphicercidus">A.</tp:taxon-name-part><tp:taxon-name-part taxon-name-part-type="species" reg="tuberculatus">tuberculatus</tp:taxon-name-part></tp:taxon-name></italic> is 4.56–4.57%. Based on DNA barcodes, the validity of these species is supported.</p></sec></tp:treatment-sec><tp:treatment-sec><!--Section generated to contain objects referenced in tp:taxon-treatment.--><table-wrap id="T2" position="float" orientation="portrait"><label>Table 2.</label><caption><p>Morphometric data on species of <italic><tp:taxon-name><tp:taxon-name-part taxon-name-part-type="genus" reg="Amphicercidus">Amphicercidus</tp:taxon-name-part></tp:taxon-name></italic> in China based on examined specimens. All measurements are in mm.</p></caption><table id="TID0EQ1BG" rules="all"><tbody><tr><th rowspan="2" colspan="2">Parts</th><th rowspan="1" colspan="2">
                    <italic>
                      <tp:taxon-name><tp:taxon-name-part taxon-name-part-type="genus" reg="Amphicercidus">Amphicercidus</tp:taxon-name-part><tp:taxon-name-part taxon-name-part-type="species" reg="japonicus">japonicus</tp:taxon-name-part></tp:taxon-name>
                    </italic>
                  </th><th rowspan="1" colspan="2"><italic><tp:taxon-name><tp:taxon-name-part taxon-name-part-type="genus" reg="Amphicercidus">Amphicercidus</tp:taxon-name-part><tp:taxon-name-part taxon-name-part-type="species" reg="japonicus">japonicus</tp:taxon-name-part></tp:taxon-name></italic> (<italic><tp:taxon-name><tp:taxon-name-part taxon-name-part-type="genus" reg="Amphicercidus">Amphicercidus</tp:taxon-name-part><tp:taxon-name-part taxon-name-part-type="species" reg="forsythiae">forsythiae</tp:taxon-name-part></tp:taxon-name></italic> Zhang, Zhong &amp; Zhang, 1992), syn. nov.</th><th rowspan="1" colspan="1"><italic><tp:taxon-name><tp:taxon-name-part taxon-name-part-type="genus" reg="Amphicercidus">Amphicercidus</tp:taxon-name-part><tp:taxon-name-part taxon-name-part-type="species" reg="japonicus">japonicus</tp:taxon-name-part></tp:taxon-name></italic> (<italic><tp:taxon-name><tp:taxon-name-part taxon-name-part-type="genus" reg="Amphicercidus">Amphicercidus</tp:taxon-name-part><tp:taxon-name-part taxon-name-part-type="species" reg="sinilonicericola">sinilonicericola</tp:taxon-name-part></tp:taxon-name></italic> Zhang, 1980), syn. nov.</th><th rowspan="1" colspan="1">
                    <italic>
                      <tp:taxon-name><tp:taxon-name-part taxon-name-part-type="genus" reg="Amphicercidus">Amphicercidus</tp:taxon-name-part><tp:taxon-name-part taxon-name-part-type="species" reg="pulverulens">pulverulens</tp:taxon-name-part></tp:taxon-name>
                    </italic>
                  </th><th rowspan="1" colspan="2">
                    <italic>
                      <tp:taxon-name><tp:taxon-name-part taxon-name-part-type="genus" reg="Amphicercidus">Amphicercidus</tp:taxon-name-part><tp:taxon-name-part taxon-name-part-type="species" reg="tuberculatus">tuberculatus</tp:taxon-name-part></tp:taxon-name>
                    </italic>
                  </th></tr><tr><th rowspan="1" colspan="1">Apterous viviparous females (<italic>n</italic> = 8)</th><th rowspan="1" colspan="1">Alate viviparous females (<italic>n</italic> = 2)</th><th rowspan="1" colspan="1">Apterous viviparous females (<italic>n</italic> = 2)</th><th rowspan="1" colspan="1">Alate viviparous females (<italic>n</italic> = 2)</th><th rowspan="1" colspan="1">Alate viviparous females (<italic>n</italic> = 3)</th><th rowspan="1" colspan="1">Alate viviparous females (<italic>n</italic> = 2)</th><th rowspan="1" colspan="1">Apterous viviparous females (<italic>n</italic> = 2)</th><th rowspan="1" colspan="1">Alate viviparous females (<italic>n</italic> = 2)</th></tr><tr><td rowspan="27" colspan="1">Length (mm)</td><td rowspan="1" colspan="1">Body length</td><td rowspan="1" colspan="1">2.06–3.51</td><td rowspan="1" colspan="1">2.92–3.02</td><td rowspan="1" colspan="1">2.87–3.23</td><td rowspan="1" colspan="1">2.38–2.61</td><td rowspan="1" colspan="1">2.66–3.36</td><td rowspan="1" colspan="1">2.81–3.01</td><td rowspan="1" colspan="1">2.61–3.39</td><td rowspan="1" colspan="1">2.81–3.17</td></tr><tr><td rowspan="1" colspan="1">Body width</td><td rowspan="1" colspan="1">0.89–1.81</td><td rowspan="1" colspan="1">1.24–1.32</td><td rowspan="1" colspan="1">1.62–1.80</td><td rowspan="1" colspan="1">1.06–1.10</td><td rowspan="1" colspan="1">1.23–1.51</td><td rowspan="1" colspan="1">1.12–1.14</td><td rowspan="1" colspan="1">1.42–1.78</td><td rowspan="1" colspan="1">1.24–1.30</td></tr><tr><td rowspan="1" colspan="1">Antennae</td><td rowspan="1" colspan="1">1.64–2.74</td><td rowspan="1" colspan="1">–</td><td rowspan="1" colspan="1">1.89–2.03</td><td rowspan="1" colspan="1">2.34–2.57</td><td rowspan="1" colspan="1">–</td><td rowspan="1" colspan="1">2.51–2.81</td><td rowspan="1" colspan="1">2.10–2.81</td><td rowspan="1" colspan="1">–</td></tr><tr><td rowspan="1" colspan="1">Ant. I</td><td rowspan="1" colspan="1">0.11–0.15</td><td rowspan="1" colspan="1">0.15–0.15</td><td rowspan="1" colspan="1">0.13–0.13</td><td rowspan="1" colspan="1">0.12–0.14</td><td rowspan="1" colspan="1">0.12</td><td rowspan="1" colspan="1">0.14–0.17</td><td rowspan="1" colspan="1">0.13–0.18</td><td rowspan="1" colspan="1">0.14–0.15</td></tr><tr><td rowspan="1" colspan="1">Ant. II</td><td rowspan="1" colspan="1">0.08–0.11</td><td rowspan="1" colspan="1">0.09–0.11</td><td rowspan="1" colspan="1">0.09–0.10</td><td rowspan="1" colspan="1">0.10</td><td rowspan="1" colspan="1">0.12</td><td rowspan="1" colspan="1">0.11–0.12</td><td rowspan="1" colspan="1">0.11–0.13</td><td rowspan="1" colspan="1">0.11</td></tr><tr><td rowspan="1" colspan="1">Ant. III</td><td rowspan="1" colspan="1">0.44–1.07</td><td rowspan="1" colspan="1">0.98–1.11</td><td rowspan="1" colspan="1">0.59–0.65</td><td rowspan="1" colspan="1">0.81–0.88</td><td rowspan="1" colspan="1">1.18</td><td rowspan="1" colspan="1">0.72–0.83</td><td rowspan="1" colspan="1">0.57–0.84</td><td rowspan="1" colspan="1">0.86</td></tr><tr><td rowspan="1" colspan="1">Ant. IV</td><td rowspan="1" colspan="1">0.26–0.54</td><td rowspan="1" colspan="1">0.50–0.51</td><td rowspan="1" colspan="1">0.31–0.36</td><td rowspan="1" colspan="1">0.40–0.43</td><td rowspan="1" colspan="1">–</td><td rowspan="1" colspan="1">0.44–0.50</td><td rowspan="1" colspan="1">0.35–0.50</td><td rowspan="1" colspan="1">0.44</td></tr><tr><td rowspan="1" colspan="1">Ant. V</td><td rowspan="1" colspan="1">0.26–0.43</td><td rowspan="1" colspan="1">0.50–0.51</td><td rowspan="1" colspan="1">0.27–0.30</td><td rowspan="1" colspan="1">0.33–0.38</td><td rowspan="1" colspan="1">–</td><td rowspan="1" colspan="1">0.41–0.48</td><td rowspan="1" colspan="1">0.31–0.39</td><td rowspan="1" colspan="1">0.36</td></tr><tr><td rowspan="1" colspan="1">Ant. VIb</td><td rowspan="1" colspan="1">0.14–0.16</td><td rowspan="1" colspan="1">0.13–0.13</td><td rowspan="1" colspan="1">0.15–0.15</td><td rowspan="1" colspan="1">0.16–0.17</td><td rowspan="1" colspan="1">–</td><td rowspan="1" colspan="1">0.17–0.19</td><td rowspan="1" colspan="1">0.15–0.17</td><td rowspan="1" colspan="1">0.16</td></tr><tr><td rowspan="1" colspan="1">
                    <abbrev xmlns:xlink="http://www.w3.org/1999/xlink" xlink:title="processus terminalis" id="ABBRID0EWHAG" xlink:type="simple">PT</abbrev>
                  </td><td rowspan="1" colspan="1">0.36–0.51</td><td rowspan="1" colspan="1">–</td><td rowspan="1" colspan="1">0.34–0.35</td><td rowspan="1" colspan="1">0.40–0.49</td><td rowspan="1" colspan="1">–</td><td rowspan="1" colspan="1">0.53–0.54</td><td rowspan="1" colspan="1">0.49–0.59</td><td rowspan="1" colspan="1">–</td></tr><tr><td rowspan="1" colspan="1">
                    <abbrev xmlns:xlink="http://www.w3.org/1999/xlink" xlink:title="ultimate rostral segment" id="ABBRID0EXIAG" xlink:type="simple">URS</abbrev>
                  </td><td rowspan="1" colspan="1">0.15–0.18</td><td rowspan="1" colspan="1">0.16–0.17</td><td rowspan="1" colspan="1">0.16–0.17</td><td rowspan="1" colspan="1">0.14–0.16</td><td rowspan="1" colspan="1">0.17–0.18</td><td rowspan="1" colspan="1">0.15–0.17</td><td rowspan="1" colspan="1">0.15–0.17</td><td rowspan="1" colspan="1">0.15–0.16</td></tr><tr><td rowspan="1" colspan="1">Hind femur</td><td rowspan="1" colspan="1">0.70–1.24</td><td rowspan="1" colspan="1">1.04–1.13</td><td rowspan="1" colspan="1">1.00–1.04</td><td rowspan="1" colspan="1">0.95–0.96</td><td rowspan="1" colspan="1">1.15–1.20</td><td rowspan="1" colspan="1">0.99–1.00</td><td rowspan="1" colspan="1">0.84–1.15</td><td rowspan="1" colspan="1">1.04</td></tr><tr><td rowspan="1" colspan="1">Hind tibia</td><td rowspan="1" colspan="1">1.14–1.88</td><td rowspan="1" colspan="1">1.85–1.93</td><td rowspan="1" colspan="1">1.55–1.65</td><td rowspan="1" colspan="1">1.58–1.64</td><td rowspan="1" colspan="1">1.94–2.10</td><td rowspan="1" colspan="1">1.55–1.66</td><td rowspan="1" colspan="1">1.42–1.93</td><td rowspan="1" colspan="1">1.82</td></tr><tr><td rowspan="1" colspan="1">
                    <abbrev xmlns:xlink="http://www.w3.org/1999/xlink" xlink:title="second hind tarsal segment" id="ABBRID0EQLAG" xlink:type="simple">2HT</abbrev>
                  </td><td rowspan="1" colspan="1">0.23–0.28</td><td rowspan="1" colspan="1">0.24–0.27</td><td rowspan="1" colspan="1">0.26–0.26</td><td rowspan="1" colspan="1">0.25</td><td rowspan="1" colspan="1">0.29–0.30</td><td rowspan="1" colspan="1">0.25–0.27</td><td rowspan="1" colspan="1">0.24–0.28</td><td rowspan="1" colspan="1">0.26–0.27</td></tr><tr><td rowspan="1" colspan="1">
                    <abbrev xmlns:xlink="http://www.w3.org/1999/xlink" xlink:title="siphunculus" id="ABBRID0ERMAG" xlink:type="simple">SIPH</abbrev>
                  </td><td rowspan="1" colspan="1">0.43–0.82</td><td rowspan="1" colspan="1">0.56–0.62</td><td rowspan="1" colspan="1">0.67–0.71</td><td rowspan="1" colspan="1">0.54–0.55</td><td rowspan="1" colspan="1">0.65–0.67</td><td rowspan="1" colspan="1">0.25–0.33</td><td rowspan="1" colspan="1">0.64–0.89</td><td rowspan="1" colspan="1">0.63</td></tr><tr><td rowspan="1" colspan="1">
                    <abbrev xmlns:xlink="http://www.w3.org/1999/xlink" xlink:title="basal width of siphunculus" id="ABBRID0ESNAG" xlink:type="simple">BW SIPH</abbrev>
                  </td><td rowspan="1" colspan="1">0.12–0.16</td><td rowspan="1" colspan="1">0.09–0.12</td><td rowspan="1" colspan="1">0.14–0.15</td><td rowspan="1" colspan="1">0.12–0.13</td><td rowspan="1" colspan="1">0.16</td><td rowspan="1" colspan="1">0.08–0.09</td><td rowspan="1" colspan="1">0.14–0.18</td><td rowspan="1" colspan="1">0.10–0.11</td></tr><tr><td rowspan="1" colspan="1">
                    <abbrev xmlns:xlink="http://www.w3.org/1999/xlink" xlink:title="mid-width of siphunculus" id="ABBRID0ETOAG" xlink:type="simple">MW SIPH</abbrev>
                  </td><td rowspan="1" colspan="1">0.10–0.12</td><td rowspan="1" colspan="1">0.08–0.09</td><td rowspan="1" colspan="1">0.10</td><td rowspan="1" colspan="1">0.08–0.09</td><td rowspan="1" colspan="1">0.13</td><td rowspan="1" colspan="1">0.07–0.08</td><td rowspan="1" colspan="1">0.13–0.14</td><td rowspan="1" colspan="1">0.09</td></tr><tr><td rowspan="1" colspan="1">
                    <abbrev xmlns:xlink="http://www.w3.org/1999/xlink" xlink:title="distal width of siphunculus" id="ABBRID0EUPAG" xlink:type="simple">DW SIPH</abbrev>
                  </td><td rowspan="1" colspan="1">0.08–0.09</td><td rowspan="1" colspan="1">0.08–0.09</td><td rowspan="1" colspan="1">0.09–0.10</td><td rowspan="1" colspan="1">0.08–0.09</td><td rowspan="1" colspan="1">0.11–0.12</td><td rowspan="1" colspan="1">0.06–0.07</td><td rowspan="1" colspan="1">0.09–0.09</td><td rowspan="1" colspan="1">0.09</td></tr><tr><td rowspan="1" colspan="1">Cauda</td><td rowspan="1" colspan="1">0.09–0.14</td><td rowspan="1" colspan="1">0.13–0.14</td><td rowspan="1" colspan="1">0.12</td><td rowspan="1" colspan="1">0.09–0.13</td><td rowspan="1" colspan="1">0.10–0.13</td><td rowspan="1" colspan="1">0.13</td><td rowspan="1" colspan="1">0.13–0.16</td><td rowspan="1" colspan="1">0.16</td></tr><tr><td rowspan="1" colspan="1">
                    <abbrev xmlns:xlink="http://www.w3.org/1999/xlink" xlink:title="basal width of cauda" id="ABBRID0ERRAG" xlink:type="simple">BW Cauda</abbrev>
                  </td><td rowspan="1" colspan="1">0.15–0.22</td><td rowspan="1" colspan="1">0.18</td><td rowspan="1" colspan="1">0.18</td><td rowspan="1" colspan="1">0.14–0.16</td><td rowspan="1" colspan="1">0.14–0.16</td><td rowspan="1" colspan="1">0.17</td><td rowspan="1" colspan="1">0.16–0.20</td><td rowspan="1" colspan="1">0.18</td></tr><tr><td rowspan="1" colspan="1">
                    <abbrev xmlns:xlink="http://www.w3.org/1999/xlink" xlink:title="basal diameter of antennal segment III" id="ABBRID0ESSAG" xlink:type="simple">Ant. III BD</abbrev>
                  </td><td rowspan="1" colspan="1">0.03–0.04</td><td rowspan="1" colspan="1">0.04</td><td rowspan="1" colspan="1">0.03–0.04</td><td rowspan="1" colspan="1">0.03–0.04</td><td rowspan="1" colspan="1">0.05–0.06</td><td rowspan="1" colspan="1">0.03–0.04</td><td rowspan="1" colspan="1">0.03–0.04</td><td rowspan="1" colspan="1">0.03</td></tr><tr><td rowspan="1" colspan="1">Hind tibia MW</td><td rowspan="1" colspan="1">0.04–0.06</td><td rowspan="1" colspan="1">0.04–0.05</td><td rowspan="1" colspan="1">0.06</td><td rowspan="1" colspan="1">0.04–0.10</td><td rowspan="1" colspan="1">–</td><td rowspan="1" colspan="1">0.05</td><td rowspan="1" colspan="1">0.05–0.06</td><td rowspan="1" colspan="1">0.05</td></tr><tr><td rowspan="1" colspan="1">Cephalic setae</td><td rowspan="1" colspan="1">0.05–0.07</td><td rowspan="1" colspan="1">0.05</td><td rowspan="1" colspan="1">0.06</td><td rowspan="1" colspan="1">0.05</td><td rowspan="1" colspan="1">0.05</td><td rowspan="1" colspan="1">0.04</td><td rowspan="1" colspan="1">0.08</td><td rowspan="1" colspan="1">0.08</td></tr><tr><td rowspan="1" colspan="1">Setae on Tergite I</td><td rowspan="1" colspan="1">0.04–0.07</td><td rowspan="1" colspan="1">0.04–0.06</td><td rowspan="1" colspan="1">0.05</td><td rowspan="1" colspan="1">0.03</td><td rowspan="1" colspan="1">0.05–0.08</td><td rowspan="1" colspan="1">0.04</td><td rowspan="1" colspan="1">0.06–0.08</td><td rowspan="1" colspan="1">0.07</td></tr><tr><td rowspan="1" colspan="1">Setae on Tergite VIII</td><td rowspan="1" colspan="1">0.06–0.08</td><td rowspan="1" colspan="1">0.06–0.07</td><td rowspan="1" colspan="1">0.06</td><td rowspan="1" colspan="1">0.06–0.07</td><td rowspan="1" colspan="1">–</td><td rowspan="1" colspan="1">0.05</td><td rowspan="1" colspan="1">0.09</td><td rowspan="1" colspan="1">0.09</td></tr><tr><td rowspan="1" colspan="1">Setae on Ant. III</td><td rowspan="1" colspan="1">0.03–0.06</td><td rowspan="1" colspan="1">–</td><td rowspan="1" colspan="1">0.05</td><td rowspan="1" colspan="1">0.04</td><td rowspan="1" colspan="1">0.04</td><td rowspan="1" colspan="1">0.03</td><td rowspan="1" colspan="1">0.06–0.09</td><td rowspan="1" colspan="1">0.07</td></tr><tr><td rowspan="1" colspan="1">Setae on Hind tibia</td><td rowspan="1" colspan="1">0.06–0.09</td><td rowspan="1" colspan="1">0.07</td><td rowspan="1" colspan="1">0.08–0.09</td><td rowspan="1" colspan="1">0.05–0.07</td><td rowspan="1" colspan="1">0.07–0.10</td><td rowspan="1" colspan="1">0.07</td><td rowspan="1" colspan="1">0.07–0.10</td><td rowspan="1" colspan="1">0.07–0.09</td></tr><tr><td rowspan="3" colspan="1">Number</td><td rowspan="1" colspan="1">Number of secondary rhinaria on Ant. III</td><td rowspan="1" colspan="1">3–39</td><td rowspan="1" colspan="1">101–103</td><td rowspan="1" colspan="1">4–6</td><td rowspan="1" colspan="1">90–112</td><td rowspan="1" colspan="1">120–123</td><td rowspan="1" colspan="1">43–46</td><td rowspan="1" colspan="1">3–17</td><td rowspan="1" colspan="1">58–59</td></tr><tr><td rowspan="1" colspan="1">Number of secondary rhinaria on Ant. IV</td><td rowspan="1" colspan="1">0</td><td rowspan="1" colspan="1">0</td><td rowspan="1" colspan="1">0</td><td rowspan="1" colspan="1">1–4</td><td rowspan="1" colspan="1">4</td><td rowspan="1" colspan="1">0–8</td><td rowspan="1" colspan="1">0</td><td rowspan="1" colspan="1">0</td></tr><tr><td rowspan="1" colspan="1">Number of secondary rhinaria on Ant. V</td><td rowspan="1" colspan="1">0</td><td rowspan="1" colspan="1">0</td><td rowspan="1" colspan="1">0</td><td rowspan="1" colspan="1">0</td><td rowspan="1" colspan="1">0</td><td rowspan="1" colspan="1">0–1</td><td rowspan="1" colspan="1">0</td><td rowspan="1" colspan="1">0</td></tr><tr><td rowspan="25" colspan="1">Ratio (times)</td><td rowspan="1" colspan="1">Body length / Body width</td><td rowspan="1" colspan="1">1.74–2.31</td><td rowspan="1" colspan="1">2.28–2.35</td><td rowspan="1" colspan="1">1.78–1.80</td><td rowspan="1" colspan="1">2.25–2.37</td><td rowspan="1" colspan="1">2.16–2.42</td><td rowspan="1" colspan="1">2.51–2.63</td><td rowspan="1" colspan="1">1.84–1.90</td><td rowspan="1" colspan="1">2.27–2.44</td></tr><tr><td rowspan="1" colspan="1">Whole antennae / Body</td><td rowspan="1" colspan="1">0.80–0.87</td><td rowspan="1" colspan="1">–</td><td rowspan="1" colspan="1">0.58–0.71</td><td rowspan="1" colspan="1">0.90–1.08</td><td rowspan="1" colspan="1">–</td><td rowspan="1" colspan="1">0.89–0.93</td><td rowspan="1" colspan="1">0.81–0.83</td><td rowspan="1" colspan="1">–</td></tr><tr><td rowspan="1" colspan="1">Hind femur / Ant. III</td><td rowspan="1" colspan="1">1.18–1.69</td><td rowspan="1" colspan="1">0.94–1.15</td><td rowspan="1" colspan="1">1.54–1.75</td><td rowspan="1" colspan="1">1.08–1.19</td><td rowspan="1" colspan="1">0.97–1.01</td><td rowspan="1" colspan="1">1.2</td><td rowspan="1" colspan="1">1.37–1.48</td><td rowspan="1" colspan="1">1.20–1.22</td></tr><tr><td rowspan="1" colspan="1">Hind tibia / Body</td><td rowspan="1" colspan="1">0.56–0.59</td><td rowspan="1" colspan="1">0.63–0.64</td><td rowspan="1" colspan="1">0.51–0.54</td><td rowspan="1" colspan="1">0.61–0.69</td><td rowspan="1" colspan="1">0.58–0.65</td><td rowspan="1" colspan="1">0.55</td><td rowspan="1" colspan="1">0.54–0.57</td><td rowspan="1" colspan="1">0.57–0.65</td></tr><tr><td rowspan="1" colspan="1">Ant. I / Ant. III</td><td rowspan="1" colspan="1">0.15–0.24</td><td rowspan="1" colspan="1">0.13–0.15</td><td rowspan="1" colspan="1">0.21–0.22</td><td rowspan="1" colspan="1">0.14–0.17</td><td rowspan="1" colspan="1">0.10</td><td rowspan="1" colspan="1">0.19–0.20</td><td rowspan="1" colspan="1">0.21–0.23</td><td rowspan="1" colspan="1">0.16–0.17</td></tr><tr><td rowspan="1" colspan="1">Ant. II / Ant. III</td><td rowspan="1" colspan="1">0.11–0.19</td><td rowspan="1" colspan="1">0.08–0.11</td><td rowspan="1" colspan="1">0.15–0.16</td><td rowspan="1" colspan="1">0.11–0.13</td><td rowspan="1" colspan="1">0.10</td><td rowspan="1" colspan="1">0.14</td><td rowspan="1" colspan="1">0.16–0.19</td><td rowspan="1" colspan="1">0.13</td></tr><tr><td rowspan="1" colspan="1">Ant. IV / Ant. III</td><td rowspan="1" colspan="1">0.45–0.61</td><td rowspan="1" colspan="1">0.45–0.52</td><td rowspan="1" colspan="1">0.52–0.56</td><td rowspan="1" colspan="1">0.49–0.50</td><td rowspan="1" colspan="1">–</td><td rowspan="1" colspan="1">0.60</td><td rowspan="1" colspan="1">0.59–0.63</td><td rowspan="1" colspan="1">0.51</td></tr><tr><td rowspan="1" colspan="1">Ant. V / Ant. III</td><td rowspan="1" colspan="1">0.42–0.59</td><td rowspan="1" colspan="1">0.34–0.40</td><td rowspan="1" colspan="1">0.45–0.46</td><td rowspan="1" colspan="1">0.41–0.44</td><td rowspan="1" colspan="1">–</td><td rowspan="1" colspan="1">0.57</td><td rowspan="1" colspan="1">0.47–0.55</td><td rowspan="1" colspan="1">0.42</td></tr><tr><td rowspan="1" colspan="1">Ant. VIb / Ant. III</td><td rowspan="1" colspan="1">0.17–0.33</td><td rowspan="1" colspan="1">0.14</td><td rowspan="1" colspan="1">0.24–0.26</td><td rowspan="1" colspan="1">0.19–0.20</td><td rowspan="1" colspan="1">–</td><td rowspan="1" colspan="1">0.23</td><td rowspan="1" colspan="1">0.20–0.27</td><td rowspan="1" colspan="1">0.18</td></tr><tr><td rowspan="1" colspan="1"><abbrev xmlns:xlink="http://www.w3.org/1999/xlink" xlink:title="processus terminalis" id="ABBRID0ERDBG" xlink:type="simple">PT</abbrev> / Ant. III</td><td rowspan="1" colspan="1">0.53–0.81</td><td rowspan="1" colspan="1">–</td><td rowspan="1" colspan="1">0.54–0.58</td><td rowspan="1" colspan="1">0.49–0.56</td><td rowspan="1" colspan="1">–</td><td rowspan="1" colspan="1">0.65</td><td rowspan="1" colspan="1">0.70–0.86</td><td rowspan="1" colspan="1">–</td></tr><tr><td rowspan="1" colspan="1"><abbrev xmlns:xlink="http://www.w3.org/1999/xlink" xlink:title="processus terminalis" id="ABBRID0ESEBG" xlink:type="simple">PT</abbrev> / Ant. VIb</td><td rowspan="1" colspan="1">2.29–3.28</td><td rowspan="1" colspan="1">–</td><td rowspan="1" colspan="1">2.25–2.26</td><td rowspan="1" colspan="1">2.44–2.90</td><td rowspan="1" colspan="1">–</td><td rowspan="1" colspan="1">2.87</td><td rowspan="1" colspan="1">3.21–3.43</td><td rowspan="1" colspan="1">–</td></tr><tr><td rowspan="1" colspan="1"><abbrev xmlns:xlink="http://www.w3.org/1999/xlink" xlink:title="ultimate rostral segment" id="ABBRID0ETFBG" xlink:type="simple">URS</abbrev> / <abbrev xmlns:xlink="http://www.w3.org/1999/xlink" xlink:title="basal width of ultimate rostral segment" id="ABBRID0EXFBG" xlink:type="simple">BW URS</abbrev></td><td rowspan="1" colspan="1">2.50–2.68</td><td rowspan="1" colspan="1">2.45–3.00</td><td rowspan="1" colspan="1">2.23–2.69</td><td rowspan="1" colspan="1">2.30–2.59</td><td rowspan="1" colspan="1">1.57–1.66</td><td rowspan="1" colspan="1">2.34–2.62</td><td rowspan="1" colspan="1">2.22–2.38</td><td rowspan="1" colspan="1">2.03–2.19</td></tr><tr><td rowspan="1" colspan="1"><abbrev xmlns:xlink="http://www.w3.org/1999/xlink" xlink:title="ultimate rostral segment" id="ABBRID0EXGBG" xlink:type="simple">URS</abbrev> / <abbrev xmlns:xlink="http://www.w3.org/1999/xlink" xlink:title="second hind tarsal segment" id="ABBRID0E2GBG" xlink:type="simple">2HT</abbrev></td><td rowspan="1" colspan="1">0.61–0.66</td><td rowspan="1" colspan="1">0.62–0.68</td><td rowspan="1" colspan="1">0.62–0.64</td><td rowspan="1" colspan="1">0.55–0.63</td><td rowspan="1" colspan="1">0.57–0.62</td><td rowspan="1" colspan="1">0.58–0.62</td><td rowspan="1" colspan="1">0.61–0.63</td><td rowspan="1" colspan="1">0.57–0.60</td></tr><tr><td rowspan="1" colspan="1">Cauda / <abbrev xmlns:xlink="http://www.w3.org/1999/xlink" xlink:title="basal width of cauda" id="ABBRID0E2HBG" xlink:type="simple">BW Cauda</abbrev></td><td rowspan="1" colspan="1">0.58–0.69</td><td rowspan="1" colspan="1">0.73–0.77</td><td rowspan="1" colspan="1">0.67</td><td rowspan="1" colspan="1">0.63–0.80</td><td rowspan="1" colspan="1">0.68–0.83</td><td rowspan="1" colspan="1">0.78</td><td rowspan="1" colspan="1">0.78–0.80</td><td rowspan="1" colspan="1">0.86–0.89</td></tr><tr><td rowspan="1" colspan="1">Cephalic setae / <abbrev xmlns:xlink="http://www.w3.org/1999/xlink" xlink:title="basal diameter of antennal segment III" id="ABBRID0E2IBG" xlink:type="simple">Ant. III BD</abbrev></td><td rowspan="1" colspan="1">1.36–2.14</td><td rowspan="1" colspan="1">1.28</td><td rowspan="1" colspan="1">1.59–1.97</td><td rowspan="1" colspan="1">1.37</td><td rowspan="1" colspan="1">0.90</td><td rowspan="1" colspan="1">1.22</td><td rowspan="1" colspan="1">2.11–2.70</td><td rowspan="1" colspan="1">2.52–2.55</td></tr><tr><td rowspan="1" colspan="1">Setae on Tergite I / <abbrev xmlns:xlink="http://www.w3.org/1999/xlink" xlink:title="basal diameter of antennal segment III" id="ABBRID0E2JBG" xlink:type="simple">Ant. III BD</abbrev></td><td rowspan="1" colspan="1">1.25–2.10</td><td rowspan="1" colspan="1">1.13–1.57</td><td rowspan="1" colspan="1">1.30–1.30</td><td rowspan="1" colspan="1">0.94</td><td rowspan="1" colspan="1">0.92–1.45</td><td rowspan="1" colspan="1">1.16</td><td rowspan="1" colspan="1">2.03–2.18</td><td rowspan="1" colspan="1">2.12–2.15</td></tr><tr><td rowspan="1" colspan="1">Setae on Tergite VIII / <abbrev xmlns:xlink="http://www.w3.org/1999/xlink" xlink:title="basal diameter of antennal segment III" id="ABBRID0E2KBG" xlink:type="simple">Ant. III BD</abbrev></td><td rowspan="1" colspan="1">2.05–2.62</td><td rowspan="1" colspan="1">1.44–2.03</td><td rowspan="1" colspan="1">1.57</td><td rowspan="1" colspan="1">1.88–1.94</td><td rowspan="1" colspan="1">–</td><td rowspan="1" colspan="1">1.13</td><td rowspan="1" colspan="1">2.32–2.90</td><td rowspan="1" colspan="1">2.73–2.82</td></tr><tr><td rowspan="1" colspan="1">Setae on ANT. III / ANT. III BD</td><td rowspan="1" colspan="1">0.96–1.76</td><td rowspan="1" colspan="1">–</td><td rowspan="1" colspan="1">1.38–1.45</td><td rowspan="1" colspan="1">1.00–1.03</td><td rowspan="1" colspan="1">0.74–0.77</td><td rowspan="1" colspan="1">0.80</td><td rowspan="1" colspan="1">2.07–2.29</td><td rowspan="1" colspan="1">2.09–2.12</td></tr><tr><td rowspan="1" colspan="1">Setae on hind tibia / Hind tibia MW</td><td rowspan="1" colspan="1">1.11–1.70</td><td rowspan="1" colspan="1">1.48–1.55</td><td rowspan="1" colspan="1">1.32–1.52</td><td rowspan="1" colspan="1">0.52–1.66</td><td rowspan="1" colspan="1">0.96–1.44</td><td rowspan="1" colspan="1">1.50</td><td rowspan="1" colspan="1">1.17–2.00</td><td rowspan="1" colspan="1">1.58–2.00</td></tr><tr><td rowspan="1" colspan="1"><abbrev xmlns:xlink="http://www.w3.org/1999/xlink" xlink:title="siphunculus" id="ABBRID0ETNBG" xlink:type="simple">SIPH</abbrev> / Body</td><td rowspan="1" colspan="1">0.21–0.24</td><td rowspan="1" colspan="1">0.19–0.20</td><td rowspan="1" colspan="1">0.22–0.23</td><td rowspan="1" colspan="1">0.21–0.23</td><td rowspan="1" colspan="1">0.19–0.21</td><td rowspan="1" colspan="1">0.09–0.11</td><td rowspan="1" colspan="1">0.25–0.26</td><td rowspan="1" colspan="1">0.20–0.22</td></tr><tr><td rowspan="1" colspan="1"><abbrev xmlns:xlink="http://www.w3.org/1999/xlink" xlink:title="siphunculus" id="ABBRID0EUOBG" xlink:type="simple">SIPH</abbrev> / Cauda</td><td rowspan="1" colspan="1">5.22–6.21</td><td rowspan="1" colspan="1">4.03–4.78</td><td rowspan="1" colspan="1">–</td><td rowspan="1" colspan="1">4.30–6.30</td><td rowspan="1" colspan="1">5.17–6.21</td><td rowspan="1" colspan="1">1.97</td><td rowspan="1" colspan="1">5.13–5.45</td><td rowspan="1" colspan="1">3.97–3.99</td></tr><tr><td rowspan="1" colspan="1"><abbrev xmlns:xlink="http://www.w3.org/1999/xlink" xlink:title="siphunculus" id="ABBRID0EVPBG" xlink:type="simple">SIPH</abbrev> / Ant. III</td><td rowspan="1" colspan="1">0.73–0.98</td><td rowspan="1" colspan="1">0.51–0.63</td><td rowspan="1" colspan="1">1.04–1.20</td><td rowspan="1" colspan="1">0.62–0.68</td><td rowspan="1" colspan="1">0.54–0.57</td><td rowspan="1" colspan="1">0.35–0.39</td><td rowspan="1" colspan="1">1.06–1.13</td><td rowspan="1" colspan="1">0.73</td></tr><tr><td rowspan="1" colspan="1"><abbrev xmlns:xlink="http://www.w3.org/1999/xlink" xlink:title="siphunculus" id="ABBRID0EWQBG" xlink:type="simple">SIPH</abbrev> / <abbrev xmlns:xlink="http://www.w3.org/1999/xlink" xlink:title="basal width of siphunculus" id="ABBRID0E1QBG" xlink:type="simple">BW SIPH</abbrev></td><td rowspan="1" colspan="1">3.49–6.23</td><td rowspan="1" colspan="1">4.59–6.71</td><td rowspan="1" colspan="1">4.49–4.94</td><td rowspan="1" colspan="1">4.18–4.59</td><td rowspan="1" colspan="1">3.70–4.28</td><td rowspan="1" colspan="1">3.02–3.48</td><td rowspan="1" colspan="1">4.45–5.08</td><td rowspan="1" colspan="1">5.85–6.04</td></tr><tr><td rowspan="1" colspan="1"><abbrev xmlns:xlink="http://www.w3.org/1999/xlink" xlink:title="siphunculus" id="ABBRID0E1RBG" xlink:type="simple">SIPH</abbrev> / <abbrev xmlns:xlink="http://www.w3.org/1999/xlink" xlink:title="mid-width of siphunculus" id="ABBRID0E5RBG" xlink:type="simple">MW SIPH</abbrev></td><td rowspan="1" colspan="1">4.44–7.91</td><td rowspan="1" colspan="1">6.78–7.23</td><td rowspan="1" colspan="1">6.61–7.12</td><td rowspan="1" colspan="1">5.83–6.85</td><td rowspan="1" colspan="1">4.35–5.29</td><td rowspan="1" colspan="1">3.79–4.19</td><td rowspan="1" colspan="1">4.58–7.11</td><td rowspan="1" colspan="1">7.14–7.20</td></tr><tr><td rowspan="1" colspan="1"><abbrev xmlns:xlink="http://www.w3.org/1999/xlink" xlink:title="siphunculus" id="ABBRID0E5SBG" xlink:type="simple">SIPH</abbrev> / <abbrev xmlns:xlink="http://www.w3.org/1999/xlink" xlink:title="distal width of siphunculus" id="ABBRID0ECTBG" xlink:type="simple">DW SIPH</abbrev></td><td rowspan="1" colspan="1">5.20–10.04</td><td rowspan="1" colspan="1">6.56–7.43</td><td rowspan="1" colspan="1">6.88–8.38</td><td rowspan="1" colspan="1">5.96–6.85</td><td rowspan="1" colspan="1">4.98–5.55</td><td rowspan="1" colspan="1">4.62–5.03</td><td rowspan="1" colspan="1">7.37–9.99</td><td rowspan="1" colspan="1">6.75–7.03</td></tr></tbody></table><table-wrap-foot><fn><p>Parts <italic><tp:taxon-name><tp:taxon-name-part taxon-name-part-type="genus" reg="Amphicercidus">Amphicercidus</tp:taxon-name-part><tp:taxon-name-part taxon-name-part-type="species" reg="japonicus">japonicus</tp:taxon-name-part></tp:taxon-name></italic> (<italic><tp:taxon-name><tp:taxon-name-part taxon-name-part-type="genus" reg="Amphicercidus">Amphicercidus</tp:taxon-name-part><tp:taxon-name-part taxon-name-part-type="species" reg="forsythiae">forsythiae</tp:taxon-name-part></tp:taxon-name></italic> Zhang, Zhong &amp; Zhang, 1992), syn. nov. <italic><tp:taxon-name><tp:taxon-name-part taxon-name-part-type="genus" reg="Amphicercidus">Amphicercidus</tp:taxon-name-part><tp:taxon-name-part taxon-name-part-type="species" reg="japonicus">japonicus</tp:taxon-name-part></tp:taxon-name></italic> (<italic><tp:taxon-name><tp:taxon-name-part taxon-name-part-type="genus" reg="Amphicercidus">Amphicercidus</tp:taxon-name-part><tp:taxon-name-part taxon-name-part-type="species" reg="sinilonicericola">sinilonicericola</tp:taxon-name-part></tp:taxon-name></italic> Zhang, 1980), syn. nov. <italic><tp:taxon-name><tp:taxon-name-part taxon-name-part-type="genus" reg="Amphicercidus">Amphicercidus</tp:taxon-name-part><tp:taxon-name-part taxon-name-part-type="species" reg="pulverulens">pulverulens</tp:taxon-name-part></tp:taxon-name></italic>, <italic><tp:taxon-name><tp:taxon-name-part taxon-name-part-type="genus" reg="Amphicercidus">Amphicercidus</tp:taxon-name-part><tp:taxon-name-part taxon-name-part-type="species" reg="tuberculatus">tuberculatus</tp:taxon-name-part></tp:taxon-name></italic></p></fn></table-wrap-foot></table-wrap></tp:treatment-sec><ref-list><ref id="B3"><mixed-citation xmlns:xlink="http://www.w3.org/1999/xlink" xlink:type="simple"><person-group><name name-style="western"><surname>David</surname><given-names>SK</given-names></name><name name-style="western"><surname>Narayanan</surname><given-names>K</given-names></name><name name-style="western"><surname>Rajasingh</surname><given-names>SG</given-names></name></person-group> (<year>1971</year>) <article-title>Five new species of aphids (Homotpera) from northwestern India.</article-title><source>Oriental Insects</source><volume>4</volume>(<issue>4</issue>): <fpage>431</fpage>–<lpage>425</lpage>. <ext-link xlink:href="10.1080/00305316.1970.10433978" ext-link-type="doi" xlink:type="simple">https://doi.org/10.1080/00305316.1970.10433978</ext-link></mixed-citation></ref><ref id="B1"><mixed-citation xmlns:xlink="http://www.w3.org/1999/xlink" xlink:type="simple"><person-group><name name-style="western"><surname>Blackman</surname><given-names>RL</given-names></name><name name-style="western"><surname>Eastop</surname><given-names>VF</given-names></name></person-group> (<year>2024</year>) Aphids on the World’s Plants: An online identification and information guide. <ext-link xlink:href="http://www.aphidsonworldsplants" ext-link-type="uri" xlink:type="simple">http://www.aphidsonworldsplants</ext-link> [accessed 20 Nov 2024]</mixed-citation></ref></ref-list></tp:taxon-treatment>
